# Supplementary material for: Genome-wide profiling of Hfq-bound RNAs reveals the iron-responsive small RNA RusT in Caulobacter crescentus
Source: mBio. 2024 Mar 21;15(4):e03153-23. doi: 10.1128/mbio.03153-23 (PMC11005374; doi:10.1128/mbio.03153-23)
Supplement: Table S2 — NtrX-HA ChIP-seq analysis. [file mbio.03153-23-s0002.xlsx]

## Sheet: Read Alignment Statistics
	Library ID	Sample Description	Total Read Count (PFa)	Mapped Read Countb	% Mapped Readb	Read Length	Genome Fold Coverage
	AIYT-432	ChIP-Seq_NtrX-HA_Caulobacter_crescentus_CB15_ntrX::ntrX-HA	31649119	29589650	93.4928	50	329.354
	AIYT-439	Total-Input_NtrX-HA_Caulobacter_crescentus_CB15_ntrX::ntrX-HA	27078462	26194996	96.7374	50	291.571
	a PF stands for "passed filter" i.e. reads that fulfill the default Q30 Illumina quality criteria (quality score greater or equal to 30).
	b Bowtie2 alignment statistics depicting the number/percentage of single-end reads that mapped exactly 1 time to the Caulobacter crescentus genome.

## Sheet: ChIP-Seq profiles RPM (50bp W)
							Caulobacter crescentus (Normalized Read per Million unit, RPM)
							NtrX-HA	NtrX-HA
							Caulobacter crescentus CB15 ntrX::ntrX-HA	Caulobacter crescentus CB15 ntrX::ntrX-HA
							ChIP-Seq	Total input
	Start	End	Feature	Description	Feature Strand	Type	AIYT-432	AIYT-439
	1	50					23.7245	2.02329
	51	100					41.3996	8.24585
	101	150					34.8433	16.1481
	151	200					32.4776	16.4917
	201	250	CCNA_00001	ATP/GTP-binding protein	+	CDS	33.4239	17.0262
	251	300	CCNA_00001	ATP/GTP-binding protein	+	CDS	32.6803	20.2329
	301	350	CCNA_00001	ATP/GTP-binding protein	+	CDS	31.2947	25.8446
	351	400	CCNA_00001	ATP/GTP-binding protein	+	CDS	31.903	34.7013
	401	450	CCNA_00001	ATP/GTP-binding protein	+	CDS	31.6665	35.6557
	451	500	CCNA_00001	ATP/GTP-binding protein	+	CDS	30.0781	39.0533
	501	550	CCNA_00001	ATP/GTP-binding protein	+	CDS	32.1396	40.2749
	551	600	CCNA_00001	ATP/GTP-binding protein	+	CDS	30.2471	35.2739
	601	650	CCNA_00001	ATP/GTP-binding protein	+	CDS	29.0304	25.6538
	651	700	CCNA_00001	ATP/GTP-binding protein	+	CDS	28.5573	24.0886
	701	750	CCNA_00001	ATP/GTP-binding protein	+	CDS	27.7124	29.3186
	751	800	CCNA_00001	ATP/GTP-binding protein	+	CDS	28.1179	28.4405
	801	850	CCNA_00001	ATP/GTP-binding protein	+	CDS	28.3545	22.5616
	851	900	CCNA_00001	ATP/GTP-binding protein	+	CDS	32.9845	14.9265
	901	950	CCNA_00001	ATP/GTP-binding protein	+	CDS	36.2289	20.5764
	951	1000	CCNA_00001	ATP/GTP-binding protein	+	CDS	33.1197	30.273
	1001	1050	CCNA_00001	ATP/GTP-binding protein	+	CDS	30.6864	30.2348
	1051	1100	CCNA_00001	ATP/GTP-binding protein	+	CDS	28.8614	24.3558
	1101	1150	CCNA_00001	ATP/GTP-binding protein	+	CDS	28.7601	23.5541
	1151	1200	CCNA_00002	septum formation protein Maf	+	CDS	28.6249	29.3949
	1201	1250	CCNA_00002	septum formation protein Maf	+	CDS	28.1179	37.908
	1251	1300	CCNA_00002	septum formation protein Maf	+	CDS	30.416	40.6566
	1301	1350	CCNA_00002	septum formation protein Maf	+	CDS	28.0841	36.4955
	1351	1400	CCNA_00002	septum formation protein Maf	+	CDS	26.5633	37.6408
	1401	1450	CCNA_00002	septum formation protein Maf	+	CDS	26.9351	38.9006
	1451	1500	CCNA_00002	septum formation protein Maf	+	CDS	24.7046	32.7925
	1501	1550	CCNA_00002	septum formation protein Maf	+	CDS	26.6985	28.1733
	1551	1600	CCNA_00002	septum formation protein Maf	+	CDS	28.3883	17.5988
	1601	1650	CCNA_00002	septum formation protein Maf	+	CDS	31.1933	11.3762
	1651	1700	CCNA_00002	septum formation protein Maf	+	CDS	32.9169	18.2478
	1701	1750	CCNA_00002	septum formation protein Maf	+	CDS	30.2133	22.7906
	1751	1800	CCNA_00003	shikimate 5-dehydrogenase	+	CDS	29.1318	28.4405
	1801	1850	CCNA_00003	shikimate 5-dehydrogenase	+	CDS	30.1457	37.259
	1851	1900	CCNA_00003	shikimate 5-dehydrogenase	+	CDS	26.0902	39.5495
	1901	1950	CCNA_00003	shikimate 5-dehydrogenase	+	CDS	24.7046	40.9238
	1951	2000	CCNA_00003	shikimate 5-dehydrogenase	+	CDS	24.806	36.6482
	2001	2050	CCNA_00003	shikimate 5-dehydrogenase	+	CDS	20.1084	29.0513
	2051	2100	CCNA_00003	shikimate 5-dehydrogenase	+	CDS	16.5936	26.0355
	2101	2150	CCNA_00003	shikimate 5-dehydrogenase	+	CDS	12.9099	20.271
	2151	2200	CCNA_00003	shikimate 5-dehydrogenase	+	CDS	15.9177	19.393
	2201	2250	CCNA_00003	shikimate 5-dehydrogenase	+	CDS	23.9949	18.4768
	2251	2300	CCNA_00003	shikimate 5-dehydrogenase	+	CDS	27.949	21.3018
	2301	2350	CCNA_00003	shikimate 5-dehydrogenase	+	CDS	26.9351	24.9284
	2351	2400	CCNA_00003	shikimate 5-dehydrogenase	+	CDS	26.5633	27.0281
	2401	2450	CCNA_00003	shikimate 5-dehydrogenase	+	CDS	22.3051	26.0355
	2451	2500	CCNA_00003	shikimate 5-dehydrogenase	+	CDS	25.6171	22.8288
	2501	2550	CCNA_00003	shikimate 5-dehydrogenase	+	CDS	31.0244	18.9731
	2551	2600	CCNA_00003	shikimate 5-dehydrogenase	+	CDS	32.2072	12.0252
	2601	2650	CCNA_00004	dephospho-CoA kinase	+	CDS	32.6466	21.1491
	2651	2700	CCNA_00004	dephospho-CoA kinase	+	CDS	30.2809	32.1054
	2701	2750	CCNA_00004	dephospho-CoA kinase	+	CDS	28.7939	35.3121
	2751	2800	CCNA_00004	dephospho-CoA kinase	+	CDS	30.6864	34.6249
	2801	2850	CCNA_00004	dephospho-CoA kinase	+	CDS	31.2609	32.9452
	2851	2900	CCNA_00004	dephospho-CoA kinase	+	CDS	32.3086	30.502
	2901	2950	CCNA_00004	dephospho-CoA kinase	+	CDS	27.7462	31.4946
	2951	3000	CCNA_00004	dephospho-CoA kinase	+	CDS	23.8597	36.0374
	3001	3050	CCNA_00004	dephospho-CoA kinase	+	CDS	26.5971	39.1678
	3051	3100	CCNA_00004	dephospho-CoA kinase	+	CDS	29.8753	40.1222
	3101	3150	CCNA_00004	dephospho-CoA kinase	+	CDS	34.0322	39.3968
	3151	3200	CCNA_00004	dephospho-CoA kinase	+	CDS	35.9585	33.1743
	3201	3250	dnaQ	DNA polymerase III, epsilon chain	+	CDS	36.6344	29.4331
	3251	3300	dnaQ	DNA polymerase III, epsilon chain	+	CDS	36.1951	33.0597
	3301	3350	dnaQ	DNA polymerase III, epsilon chain	+	CDS	36.0937	32.6016
	3351	3400	dnaQ	DNA polymerase III, epsilon chain	+	CDS	39.4057	30.8838
	3401	3450	dnaQ	DNA polymerase III, epsilon chain	+	CDS	37.4793	32.6398
	3451	3500	dnaQ	DNA polymerase III, epsilon chain	+	CDS	33.2887	31.5327
	3501	3550	dnaQ	DNA polymerase III, epsilon chain	+	CDS	31.5313	29.7767
	3551	3600	dnaQ	DNA polymerase III, epsilon chain	+	CDS	34.2687	26.15
	3601	3650	dnaQ	DNA polymerase III, epsilon chain	+	CDS	33.2887	27.8297
	3651	3700	dnaQ	DNA polymerase III, epsilon chain	+	CDS	32.072	30.4257
	3701	3750	dnaQ	DNA polymerase III, epsilon chain	+	CDS	31.2609	31.2273
	3751	3800	dnaQ	DNA polymerase III, epsilon chain	+	CDS	28.1179	34.5104
	3801	3850	dnaQ	DNA polymerase III, epsilon chain	+	CDS	28.8614	31.0365
	3851	3900	dnaQ	DNA polymerase III, epsilon chain	+	CDS	27.8814	25.3484
	3901	3950	dnaQ	DNA polymerase III, epsilon chain	+	CDS	26.4282	22.9051
	3951	4000					29.9091	13.4377
	4001	4050	CCNA_00006	enoyl-CoA hydratase	+	CDS	30.2133	18.0187
	4051	4100	CCNA_00006	enoyl-CoA hydratase	+	CDS	25.8874	31.3037
	4101	4150	CCNA_00006	enoyl-CoA hydratase	+	CDS	26.0226	34.9303
	4151	4200	CCNA_00006	enoyl-CoA hydratase	+	CDS	25.9888	33.8996
	4201	4250	CCNA_00006	enoyl-CoA hydratase	+	CDS	27.1379	27.3716
	4251	4300	CCNA_00006	enoyl-CoA hydratase	+	CDS	27.0365	32.3344
	4301	4350	CCNA_00006	enoyl-CoA hydratase	+	CDS	21.494	35.1212
	4351	4400	CCNA_00006	enoyl-CoA hydratase	+	CDS	21.1223	34.5868
	4401	4450	CCNA_00006	enoyl-CoA hydratase	+	CDS	23.4879	38.1371
	4451	4500	CCNA_00006	enoyl-CoA hydratase	+	CDS	27.4082	35.503
	4501	4550	CCNA_00006	enoyl-CoA hydratase	+	CDS	30.0105	32.0672
	4551	4600	CCNA_00006	enoyl-CoA hydratase	+	CDS	30.3822	32.5635
	4601	4650	CCNA_00006	enoyl-CoA hydratase	+	CDS	31.2609	31.9527
	4651	4700	CCNA_00006	enoyl-CoA hydratase	+	CDS	32.0044	29.7003
	4701	4750	CCNA_00006	enoyl-CoA hydratase	+	CDS	35.6206	20.2329
	4751	4800	CCNA_00006	enoyl-CoA hydratase	+	CDS	38.7636	11.1472
	4801	4850	CCNA_00006	enoyl-CoA hydratase	+	CDS	38.7974	18.2096
	4851	4900					37.1076	23.3632
	4901	4950					37.4117	30.5402
	4951	5000	CCNA_00007	SSU ribosomal protein S20P	+	CDS	35.722	35.9229
	5001	5050	CCNA_00007	SSU ribosomal protein S20P	+	CDS	35.9585	41.8782
	5051	5100	CCNA_00007	SSU ribosomal protein S20P	+	CDS	38.7974	41.0765
	5101	5150	CCNA_00007	SSU ribosomal protein S20P	+	CDS	38.4594	31.0746
	5151	5200	CCNA_00007	SSU ribosomal protein S20P	+	CDS	36.4317	22.5616
	5201	5250	CCNA_00007	SSU ribosomal protein S20P	+	CDS	42.8866	11.1853
	5251	5300					50.0513	1.64153
	5301	5350					49.0374	1.29796
	5351	5400					47.6518	2.55774
	5401	5450					46.7055	7.40599
	5451	5500					43.9343	7.44417
	5501	5550					41.2982	13.7431
	5551	5600					38.9663	26.6845
	5601	5650	dnaA	chromosome replication initiator protein DnaA	+	CDS	34.1336	30.5784
	5651	5700	dnaA	chromosome replication initiator protein DnaA	+	CDS	32.41	36.4573
	5701	5750	dnaA	chromosome replication initiator protein DnaA	+	CDS	30.6864	41.4201
	5751	5800	dnaA	chromosome replication initiator protein DnaA	+	CDS	25.8874	39.7404
	5801	5850	dnaA	chromosome replication initiator protein DnaA	+	CDS	21.9333	36.6864
	5851	5900	dnaA	chromosome replication initiator protein DnaA	+	CDS	22.0347	34.4341
	5901	5950	dnaA	chromosome replication initiator protein DnaA	+	CDS	24.6708	32.6398
	5951	6000	dnaA	chromosome replication initiator protein DnaA	+	CDS	24.5694	34.3577
	6001	6050	dnaA	chromosome replication initiator protein DnaA	+	CDS	27.8814	40.0458
	6051	6100	dnaA	chromosome replication initiator protein DnaA	+	CDS	32.0044	41.3438
	6101	6150	dnaA	chromosome replication initiator protein DnaA	+	CDS	34.2349	38.2134
	6151	6200	dnaA	chromosome replication initiator protein DnaA	+	CDS	33.2211	35.2357
	6201	6250	dnaA	chromosome replication initiator protein DnaA	+	CDS	35.5192	36.6482
	6251	6300	dnaA	chromosome replication initiator protein DnaA	+	CDS	35.6882	36.1138
	6301	6350	dnaA	chromosome replication initiator protein DnaA	+	CDS	34.2687	31.9527
	6351	6400	dnaA	chromosome replication initiator protein DnaA	+	CDS	32.6128	25.7301
	6401	6450	dnaA	chromosome replication initiator protein DnaA	+	CDS	32.6466	29.3568
	6451	6500	dnaA	chromosome replication initiator protein DnaA	+	CDS	30.6526	35.3121
	6501	6550	dnaA	chromosome replication initiator protein DnaA	+	CDS	29.6387	35.0067
	6551	6600	dnaA	chromosome replication initiator protein DnaA	+	CDS	29.4698	36.6482
	6601	6650	dnaA	chromosome replication initiator protein DnaA	+	CDS	30.4836	38.5952
	6651	6700	dnaA	chromosome replication initiator protein DnaA	+	CDS	31.2609	37.2972
	6701	6750	dnaA	chromosome replication initiator protein DnaA	+	CDS	29.8753	36.0374
	6751	6800	dnaA	chromosome replication initiator protein DnaA	+	CDS	28.929	36.1138
	6801	6850	dnaA	chromosome replication initiator protein DnaA	+	CDS	32.41	27.8679
	6851	6900	dnaA	chromosome replication initiator protein DnaA	+	CDS	31.9706	28.6314
	6901	6950	dnaA	chromosome replication initiator protein DnaA	+	CDS	27.7462	34.9303
	6951	7000	dnaA	chromosome replication initiator protein DnaA	+	CDS	28.3207	35.0449
	7001	7050	dnaA	chromosome replication initiator protein DnaA	+	CDS	31.1933	34.7395
	7051	7100	dnaA	chromosome replication initiator protein DnaA	+	CDS	33.9646	27.7152
	7101	7150	dnaA	chromosome replication initiator protein DnaA	+	CDS	34.8095	14.7356
	7151	7200	alkB	alkylated DNA repair protein AlkB	-	CDS	34.9109	21.8362
	7201	7250	alkB	alkylated DNA repair protein AlkB	-	CDS	30.3822	31.151
	7251	7300	alkB	alkylated DNA repair protein AlkB	-	CDS	28.2869	33.6324
	7301	7350	alkB	alkylated DNA repair protein AlkB	-	CDS	28.7601	37.7171
	7351	7400	alkB	alkylated DNA repair protein AlkB	-	CDS	28.7601	36.9536
	7401	7450	alkB	alkylated DNA repair protein AlkB	-	CDS	30.2809	36.381
	7451	7500	alkB	alkylated DNA repair protein AlkB	-	CDS	28.0166	37.3736
	7501	7550	alkB	alkylated DNA repair protein AlkB	-	CDS	25.5833	35.6938
	7551	7600	alkB	alkylated DNA repair protein AlkB	-	CDS	27.3744	35.7702
	7601	7650	alkB	alkylated DNA repair protein AlkB	-	CDS	31.3285	35.8465
	7651	7700	alkB	alkylated DNA repair protein AlkB	-	CDS	31.3961	34.7776
	7701	7750	alkB	alkylated DNA repair protein AlkB	-	CDS	31.4637	32.678
	7751	7800	alkB	alkylated DNA repair protein AlkB	-	CDS	30.1457	30.8838
	7801	7850					30.754	38.2516
	7851	7900					30.3147	32.2581
	7901	7950					30.1457	23.3251
	7951	8000					35.6882	25.6156
	8001	8050					38.189	20.8819
	8051	8100					35.1474	15.7282
	8101	8150					37.209	12.636
	8151	8200	dnaK	chaperone protein DnaK	+	CDS	39.8112	9.92556
	8201	8250	dnaK	chaperone protein DnaK	+	CDS	35.8571	21.1109
	8251	8300	dnaK	chaperone protein DnaK	+	CDS	28.8952	27.0662
	8301	8350	dnaK	chaperone protein DnaK	+	CDS	29.1318	31.9145
	8351	8400	dnaK	chaperone protein DnaK	+	CDS	34.2349	36.4573
	8401	8450	dnaK	chaperone protein DnaK	+	CDS	36.1275	33.556
	8451	8500	dnaK	chaperone protein DnaK	+	CDS	35.6544	23.3251
	8501	8550	dnaK	chaperone protein DnaK	+	CDS	33.8632	20.3092
	8551	8600	dnaK	chaperone protein DnaK	+	CDS	31.5313	22.6761
	8601	8650	dnaK	chaperone protein DnaK	+	CDS	31.7341	21.34
	8651	8700	dnaK	chaperone protein DnaK	+	CDS	35.722	26.7227
	8701	8750	dnaK	chaperone protein DnaK	+	CDS	36.8372	24.9284
	8751	8800	dnaK	chaperone protein DnaK	+	CDS	34.2687	21.1873
	8801	8850	dnaK	chaperone protein DnaK	+	CDS	31.903	18.8967
	8851	8900	dnaK	chaperone protein DnaK	+	CDS	34.066	19.3167
	8901	8950	dnaK	chaperone protein DnaK	+	CDS	36.5668	20.5383
	8951	9000	dnaK	chaperone protein DnaK	+	CDS	36.5668	15.9572
	9001	9050	dnaK	chaperone protein DnaK	+	CDS	36.6344	18.3241
	9051	9100	dnaK	chaperone protein DnaK	+	CDS	37.7159	27.3335
	9101	9150	dnaK	chaperone protein DnaK	+	CDS	36.2627	22.8288
	9151	9200	dnaK	chaperone protein DnaK	+	CDS	36.0599	27.448
	9201	9250	dnaK	chaperone protein DnaK	+	CDS	33.8294	37.5262
	9251	9300	dnaK	chaperone protein DnaK	+	CDS	29.098	36.8391
	9301	9350	dnaK	chaperone protein DnaK	+	CDS	29.4022	34.2814
	9351	9400	dnaK	chaperone protein DnaK	+	CDS	29.5036	34.5104
	9401	9450	dnaK	chaperone protein DnaK	+	CDS	32.5452	40.2367
	9451	9500	dnaK	chaperone protein DnaK	+	CDS	32.9169	39.9695
	9501	9550	dnaK	chaperone protein DnaK	+	CDS	29.6387	36.8009
	9551	9600	dnaK	chaperone protein DnaK	+	CDS	32.2072	32.4108
	9601	9650	dnaK	chaperone protein DnaK	+	CDS	37.8849	26.9135
	9651	9700	dnaK	chaperone protein DnaK	+	CDS	40.014	23.7068
	9701	9750	dnaK	chaperone protein DnaK	+	CDS	37.5469	18.3241
	9751	9800	dnaK	chaperone protein DnaK	+	CDS	35.1474	21.6835
	9801	9850	dnaK	chaperone protein DnaK	+	CDS	33.3225	22.1416
	9851	9900	dnaK	chaperone protein DnaK	+	CDS	35.2488	19.3167
	9901	9950	dnaK	chaperone protein DnaK	+	CDS	34.0322	24.6994
	9951	10000	dnaK	chaperone protein DnaK	+	CDS	29.4022	33.1743
	10001	10050	dnaK	chaperone protein DnaK	+	CDS	31.4299	37.7935
	10051	10100	dnaK	chaperone protein DnaK	+	CDS	30.416	35.3503
	10101	10150					33.5252	31.2273
	10151	10200					40.9941	27.9061
	10201	10250	dnaJ	chaperone protein DnaJ	+	CDS	40.7575	21.0346
	10251	10300	dnaJ	chaperone protein DnaJ	+	CDS	37.209	19.164
	10301	10350	dnaJ	chaperone protein DnaJ	+	CDS	32.7141	27.3335
	10351	10400	dnaJ	chaperone protein DnaJ	+	CDS	32.2072	29.3568
	10401	10450	dnaJ	chaperone protein DnaJ	+	CDS	32.41	35.2739
	10451	10500	dnaJ	chaperone protein DnaJ	+	CDS	31.2271	34.7013
	10501	10550	dnaJ	chaperone protein DnaJ	+	CDS	29.267	32.7162
	10551	10600	dnaJ	chaperone protein DnaJ	+	CDS	26.3268	30.8456
	10601	10650	dnaJ	chaperone protein DnaJ	+	CDS	25.3467	30.6547
	10651	10700	dnaJ	chaperone protein DnaJ	+	CDS	25.1101	35.7702
	10701	10750	dnaJ	chaperone protein DnaJ	+	CDS	22.8458	35.9992
	10751	10800	dnaJ	chaperone protein DnaJ	+	CDS	20.9195	32.6016
	10801	10850	dnaJ	chaperone protein DnaJ	+	CDS	19.5339	27.8679
	10851	10900	dnaJ	chaperone protein DnaJ	+	CDS	15.8501	22.0653
	10901	10950	dnaJ	chaperone protein DnaJ	+	CDS	13.721	17.637
	10951	11000	dnaJ	chaperone protein DnaJ	+	CDS	19.3649	15.6518
	11001	11050	dnaJ	chaperone protein DnaJ	+	CDS	25.4143	22.5616
	11051	11100	dnaJ	chaperone protein DnaJ	+	CDS	28.0166	28.5169
	11101	11150	dnaJ	chaperone protein DnaJ	+	CDS	30.416	29.6622
	11151	11200	dnaJ	chaperone protein DnaJ	+	CDS	31.4299	31.2655
	11201	11250	dnaJ	chaperone protein DnaJ	+	CDS	28.0504	31.5327
	11251	11300	dnaJ	chaperone protein DnaJ	+	CDS	29.5712	31.3037
	11301	11350	dnaJ	chaperone protein DnaJ	+	CDS	35.9585	23.7068
	11351	11400	dnaJ	chaperone protein DnaJ	+	CDS	37.9863	11.4526
	11401	11450					31.8017	12.9032
	11451	11500	mutS	DNA mismatch repair protein MutS	+	CDS	27.7124	23.3251
	11501	11550	mutS	DNA mismatch repair protein MutS	+	CDS	33.3901	27.9443
	11551	11600	mutS	DNA mismatch repair protein MutS	+	CDS	36.1275	19.5075
	11601	11650	mutS	DNA mismatch repair protein MutS	+	CDS	32.579	20.9582
	11651	11700	mutS	DNA mismatch repair protein MutS	+	CDS	29.8415	30.273
	11701	11750	mutS	DNA mismatch repair protein MutS	+	CDS	28.3545	22.5616
	11751	11800	mutS	DNA mismatch repair protein MutS	+	CDS	27.3068	21.34
	11801	11850	mutS	DNA mismatch repair protein MutS	+	CDS	23.2852	25.1957
	11851	11900	mutS	DNA mismatch repair protein MutS	+	CDS	16.8302	21.9889
	11901	11950	mutS	DNA mismatch repair protein MutS	+	CDS	12.6058	21.8744
	11951	12000	mutS	DNA mismatch repair protein MutS	+	CDS	14.4307	22.1416
	12001	12050	mutS	DNA mismatch repair protein MutS	+	CDS	19.4325	24.4321
	12051	12100	mutS	DNA mismatch repair protein MutS	+	CDS	23.5217	26.6463
	12101	12150	mutS	DNA mismatch repair protein MutS	+	CDS	25.5157	29.0895
	12151	12200	mutS	DNA mismatch repair protein MutS	+	CDS	26.293	31.4946
	12201	12250	mutS	DNA mismatch repair protein MutS	+	CDS	19.3311	29.3949
	12251	12300	mutS	DNA mismatch repair protein MutS	+	CDS	12.7747	25.9973
	12301	12350	mutS	DNA mismatch repair protein MutS	+	CDS	16.0529	24.8902
	12351	12400	mutS	DNA mismatch repair protein MutS	+	CDS	20.176	27.2189
	12401	12450	mutS	DNA mismatch repair protein MutS	+	CDS	17.9455	28.5551
	12451	12500	mutS	DNA mismatch repair protein MutS	+	CDS	19.5339	31.5709
	12501	12550	mutS	DNA mismatch repair protein MutS	+	CDS	20.5477	31.6473
	12551	12600	mutS	DNA mismatch repair protein MutS	+	CDS	19.6352	29.7767
	12601	12650	mutS	DNA mismatch repair protein MutS	+	CDS	22.6093	31.1128
	12651	12700	mutS	DNA mismatch repair protein MutS	+	CDS	20.9871	30.0057
	12701	12750	mutS	DNA mismatch repair protein MutS	+	CDS	23.9949	29.5095
	12751	12800	mutS	DNA mismatch repair protein MutS	+	CDS	27.0365	32.678
	12801	12850	mutS	DNA mismatch repair protein MutS	+	CDS	23.5555	35.732
	12851	12900	mutS	DNA mismatch repair protein MutS	+	CDS	25.8198	34.7395
	12901	12950	mutS	DNA mismatch repair protein MutS	+	CDS	31.3623	34.3577
	12951	13000	mutS	DNA mismatch repair protein MutS	+	CDS	28.2869	34.9685
	13001	13050	mutS	DNA mismatch repair protein MutS	+	CDS	26.293	34.0141
	13051	13100	mutS	DNA mismatch repair protein MutS	+	CDS	26.5633	33.8614
	13101	13150	mutS	DNA mismatch repair protein MutS	+	CDS	23.7245	34.9685
	13151	13200	mutS	DNA mismatch repair protein MutS	+	CDS	21.9333	35.1594
	13201	13250	mutS	DNA mismatch repair protein MutS	+	CDS	20.7843	32.6398
	13251	13300	mutS	DNA mismatch repair protein MutS	+	CDS	17.9117	31.4564
	13301	13350	mutS	DNA mismatch repair protein MutS	+	CDS	18.2834	33.5942
	13351	13400	mutS	DNA mismatch repair protein MutS	+	CDS	22.6768	34.3195
	13401	13450	mutS	DNA mismatch repair protein MutS	+	CDS	25.1101	34.2814
	13451	13500	mutS	DNA mismatch repair protein MutS	+	CDS	26.6647	33.7851
	13501	13550	mutS	DNA mismatch repair protein MutS	+	CDS	24.299	34.1287
	13551	13600	mutS	DNA mismatch repair protein MutS	+	CDS	22.2713	30.6929
	13601	13650	mutS	DNA mismatch repair protein MutS	+	CDS	27.2055	30.1966
	13651	13700	mutS	DNA mismatch repair protein MutS	+	CDS	29.7401	34.6631
	13701	13750	mutS	DNA mismatch repair protein MutS	+	CDS	31.1933	37.4881
	13751	13800	mutS	DNA mismatch repair protein MutS	+	CDS	31.3961	32.8689
	13801	13850	mutS	DNA mismatch repair protein MutS	+	CDS	28.6925	29.5476
	13851	13900	mutS	DNA mismatch repair protein MutS	+	CDS	27.0027	35.5411
	13901	13950	mutS	DNA mismatch repair protein MutS	+	CDS	23.5893	36.9154
	13951	14000	mutS	DNA mismatch repair protein MutS	+	CDS	24.806	32.5253
	14001	14050	mutS	DNA mismatch repair protein MutS	+	CDS	25.2115	33.4797
	14051	14100	mutS	DNA mismatch repair protein MutS	+	CDS	22.1023	33.6324
	14101	14150	mutS	DNA mismatch repair protein MutS	+	CDS	23.9611	28.6696
	14151	14200	mutS	DNA mismatch repair protein MutS	+	CDS	26.9689	24.2413
	14201	14250	glnD	protein-PII uridylyltransferase	+	CDS	30.2471	30.5402
	14251	14300	glnD	protein-PII uridylyltransferase	+	CDS	29.7739	34.5868
	14301	14350	glnD	protein-PII uridylyltransferase	+	CDS	30.7202	34.0905
	14351	14400	glnD	protein-PII uridylyltransferase	+	CDS	30.3485	31.7618
	14401	14450	glnD	protein-PII uridylyltransferase	+	CDS	28.0504	30.5784
	14451	14500	glnD	protein-PII uridylyltransferase	+	CDS	30.4836	33.2124
	14501	14550	glnD	protein-PII uridylyltransferase	+	CDS	33.5252	34.5486
	14551	14600	glnD	protein-PII uridylyltransferase	+	CDS	34.7081	29.6622
	14601	14650	glnD	protein-PII uridylyltransferase	+	CDS	35.8571	22.447
	14651	14700	glnD	protein-PII uridylyltransferase	+	CDS	32.2748	18.6295
	14701	14750	glnD	protein-PII uridylyltransferase	+	CDS	31.2271	23.2105
	14751	14800	glnD	protein-PII uridylyltransferase	+	CDS	30.8554	30.9601
	14801	14850	glnD	protein-PII uridylyltransferase	+	CDS	27.8814	31.7236
	14851	14900	glnD	protein-PII uridylyltransferase	+	CDS	26.2254	29.4713
	14901	14950	glnD	protein-PII uridylyltransferase	+	CDS	27.9152	24.0504
	14951	15000	glnD	protein-PII uridylyltransferase	+	CDS	30.8216	15.7282
	15001	15050	glnD	protein-PII uridylyltransferase	+	CDS	30.754	16.7208
	15051	15100	glnD	protein-PII uridylyltransferase	+	CDS	28.9966	27.677
	15101	15150	glnD	protein-PII uridylyltransferase	+	CDS	28.7263	29.1659
	15151	15200	glnD	protein-PII uridylyltransferase	+	CDS	27.6448	31.0746
	15201	15250	glnD	protein-PII uridylyltransferase	+	CDS	29.6725	30.0057
	15251	15300	glnD	protein-PII uridylyltransferase	+	CDS	33.3901	27.448
	15301	15350	glnD	protein-PII uridylyltransferase	+	CDS	34.2349	22.867
	15351	15400	glnD	protein-PII uridylyltransferase	+	CDS	32.241	10.4982
	15401	15450	glnD	protein-PII uridylyltransferase	+	CDS	29.098	15.5373
	15451	15500	glnD	protein-PII uridylyltransferase	+	CDS	28.4897	28.975
	15501	15550	glnD	protein-PII uridylyltransferase	+	CDS	30.1119	32.3726
	15551	15600	glnD	protein-PII uridylyltransferase	+	CDS	29.8077	28.7078
	15601	15650	glnD	protein-PII uridylyltransferase	+	CDS	29.0642	23.4778
	15651	15700	glnD	protein-PII uridylyltransferase	+	CDS	29.5374	22.3707
	15701	15750	glnD	protein-PII uridylyltransferase	+	CDS	28.6925	28.2497
	15751	15800	glnD	protein-PII uridylyltransferase	+	CDS	26.7999	29.2041
	15801	15850	glnD	protein-PII uridylyltransferase	+	CDS	24.6032	29.853
	15851	15900	glnD	protein-PII uridylyltransferase	+	CDS	21.7306	31.0746
	15901	15950	glnD	protein-PII uridylyltransferase	+	CDS	25.0763	29.9294
	15951	16000	glnD	protein-PII uridylyltransferase	+	CDS	29.3008	30.8838
	16001	16050	glnD	protein-PII uridylyltransferase	+	CDS	30.1795	35.1212
	16051	16100	glnD	protein-PII uridylyltransferase	+	CDS	27.9152	33.5942
	16101	16150	glnD	protein-PII uridylyltransferase	+	CDS	25.2115	39.0914
	16151	16200	glnD	protein-PII uridylyltransferase	+	CDS	22.4741	39.1296
	16201	16250	glnD	protein-PII uridylyltransferase	+	CDS	23.0148	39.0151
	16251	16300	glnD	protein-PII uridylyltransferase	+	CDS	26.2254	34.4341
	16301	16350	glnD	protein-PII uridylyltransferase	+	CDS	25.786	31.4564
	16351	16400	glnD	protein-PII uridylyltransferase	+	CDS	24.1639	34.8158
	16401	16450	glnD	protein-PII uridylyltransferase	+	CDS	27.7124	35.2357
	16451	16500	glnD	protein-PII uridylyltransferase	+	CDS	29.4698	32.2962
	16501	16550	glnD	protein-PII uridylyltransferase	+	CDS	24.7046	25.5774
	16551	16600	glnD	protein-PII uridylyltransferase	+	CDS	19.9394	26.2264
	16601	16650	glnD	protein-PII uridylyltransferase	+	CDS	19.2297	30.1584
	16651	16700	glnD	protein-PII uridylyltransferase	+	CDS	19.7028	32.2581
	16701	16750	glnD	protein-PII uridylyltransferase	+	CDS	22.2375	30.8456
	16751	16800	glnD	protein-PII uridylyltransferase	+	CDS	27.6786	32.2581
	16801	16850	glnD	protein-PII uridylyltransferase	+	CDS	28.3545	30.5784
	16851	16900	glnD	protein-PII uridylyltransferase	+	CDS	29.7063	25.4629
	16901	16950	glnD	protein-PII uridylyltransferase	+	CDS	29.0642	24.8902
	16951	17000	glnD	protein-PII uridylyltransferase	+	CDS	27.1041	30.1966
	17001	17050	glnD	protein-PII uridylyltransferase	+	CDS	28.6925	31.6091
	17051	17100	moaC	molybdenum cofactor biosynthesis protein C	-	CDS	30.1119	26.799
	17101	17150	moaC	molybdenum cofactor biosynthesis protein C	-	CDS	30.2809	27.8297
	17151	17200	moaC	molybdenum cofactor biosynthesis protein C	-	CDS	27.5434	32.029
	17201	17250	moaC	molybdenum cofactor biosynthesis protein C	-	CDS	28.1517	34.6631
	17251	17300	moaC	molybdenum cofactor biosynthesis protein C	-	CDS	28.5235	36.3046
	17301	17350	moaC	molybdenum cofactor biosynthesis protein C	-	CDS	24.0625	35.9611
	17351	17400	moaC	molybdenum cofactor biosynthesis protein C	-	CDS	25.7522	36.7246
	17401	17450	moaC	molybdenum cofactor biosynthesis protein C	-	CDS	20.8181	29.7767
	17451	17500	moaC	molybdenum cofactor biosynthesis protein C	-	CDS	24.3666	21.4545
	17501	17550	moaB	molybdenum cofactor biosynthesis protein B	-	CDS	31.2609	20.6146
	17551	17600	moaB	molybdenum cofactor biosynthesis protein B	-	CDS	31.9368	27.2953
	17601	17650	moaB	molybdenum cofactor biosynthesis protein B	-	CDS	33.2549	30.273
	17651	17700	moaB	molybdenum cofactor biosynthesis protein B	-	CDS	33.6266	19.8511
	17701	17750	moaB	molybdenum cofactor biosynthesis protein B	-	CDS	33.559	15.9572
	17751	17800	moaB	molybdenum cofactor biosynthesis protein B	-	CDS	31.4299	28.4787
	17801	17850	moaB	molybdenum cofactor biosynthesis protein B	-	CDS	29.2332	30.8456
	17851	17900	moaB	molybdenum cofactor biosynthesis protein B	-	CDS	28.5573	36.0374
	17901	17950	moaB	molybdenum cofactor biosynthesis protein B	-	CDS	29.2332	37.03
	17951	18000	moaB	molybdenum cofactor biosynthesis protein B	-	CDS	29.8753	39.0151
	18001	18050	moaB	molybdenum cofactor biosynthesis protein B	-	CDS	29.4698	33.8996
	18051	18100	moaE	molybdopterin converting factor, large subunit	-	CDS	29.9767	30.6165
	18101	18150	moaE	molybdopterin converting factor, large subunit	-	CDS	29.8753	24.6612
	18151	18200	moaE	molybdopterin converting factor, large subunit	-	CDS	26.6309	22.6761
	18201	18250	moaE	molybdopterin converting factor, large subunit	-	CDS	25.1101	30.9601
	18251	18300	moaE	molybdopterin converting factor, large subunit	-	CDS	27.1041	37.8317
	18301	18350	moaE	molybdopterin converting factor, large subunit	-	CDS	26.6647	39.5114
	18351	18400	moaE	molybdopterin converting factor, large subunit	-	CDS	24.3328	38.3279
	18401	18450	moaE	molybdopterin converting factor, large subunit	-	CDS	24.806	38.0225
	18451	18500	moaE	molybdopterin converting factor, large subunit	-	CDS	27.9152	37.03
	18501	18550	moaD	molybdopterin converting factor, small subunit	-	CDS	25.8536	36.3046
	18551	18600	moaD	molybdopterin converting factor, small subunit	-	CDS	24.6708	35.6557
	18601	18650	moaD	molybdopterin converting factor, small subunit	-	CDS	25.0087	40.2749
	18651	18700	moaD	molybdopterin converting factor, small subunit	-	CDS	24.0625	40.8857
	18701	18750	moaD	molybdopterin converting factor, small subunit	-	CDS	24.6708	39.0914
	18751	18800	moaA	molybdenum cofactor biosynthesis protein A	-	CDS	24.6708	39.9313
	18801	18850	moaA	molybdenum cofactor biosynthesis protein A	-	CDS	25.9888	40.0458
	18851	18900	moaA	molybdenum cofactor biosynthesis protein A	-	CDS	27.949	40.4657
	18901	18950	moaA	molybdenum cofactor biosynthesis protein A	-	CDS	27.1379	38.786
	18951	19000	moaA	molybdenum cofactor biosynthesis protein A	-	CDS	26.5633	33.5942
	19001	19050	moaA	molybdenum cofactor biosynthesis protein A	-	CDS	26.6647	27.2189
	19051	19100	moaA	molybdenum cofactor biosynthesis protein A	-	CDS	29.9429	22.4089
	19101	19150	moaA	molybdenum cofactor biosynthesis protein A	-	CDS	33.6942	18.8586
	19151	19200	moaA	molybdenum cofactor biosynthesis protein A	-	CDS	29.9091	24.8902
	19201	19250	moaA	molybdenum cofactor biosynthesis protein A	-	CDS	25.5157	32.7543
	19251	19300	moaA	molybdenum cofactor biosynthesis protein A	-	CDS	23.7583	34.7395
	19301	19350	moaA	molybdenum cofactor biosynthesis protein A	-	CDS	24.7384	33.5179
	19351	19400	moaA	molybdenum cofactor biosynthesis protein A	-	CDS	29.3346	31.2655
	19401	19450	moaA	molybdenum cofactor biosynthesis protein A	-	CDS	30.4498	31.4564
	19451	19500	moaA	molybdenum cofactor biosynthesis protein A	-	CDS	28.4221	32.1817
	19501	19550	moaA	molybdenum cofactor biosynthesis protein A	-	CDS	29.0642	30.2348
	19551	19600	moaA	molybdenum cofactor biosynthesis protein A	-	CDS	33.0183	26.8754
	19601	19650	moaA	molybdenum cofactor biosynthesis protein A	-	CDS	33.7618	19.164
	19651	19700	moaA	molybdenum cofactor biosynthesis protein A	-	CDS	32.0382	17.1025
	19701	19750	moaA	molybdenum cofactor biosynthesis protein A	-	CDS	32.7141	20.3856
	19751	19800	moaA	molybdenum cofactor biosynthesis protein A	-	CDS	29.1318	12.2161
	19801	19850	CCNA_00019	molybdopterin-guanine dinucleotide biosynthesis protein A	+	CDS	25.0087	18.5532
	19851	19900	CCNA_00019	molybdopterin-guanine dinucleotide biosynthesis protein A	+	CDS	23.0486	30.0439
	19901	19950	CCNA_00019	molybdopterin-guanine dinucleotide biosynthesis protein A	+	CDS	22.812	32.029
	19951	20000	CCNA_00019	molybdopterin-guanine dinucleotide biosynthesis protein A	+	CDS	22.3727	35.8084
	20001	20050	CCNA_00019	molybdopterin-guanine dinucleotide biosynthesis protein A	+	CDS	23.319	35.0449
	20051	20100	CCNA_00019	molybdopterin-guanine dinucleotide biosynthesis protein A	+	CDS	25.8874	36.5337
	20101	20150	CCNA_00019	molybdopterin-guanine dinucleotide biosynthesis protein A	+	CDS	27.2055	37.6026
	20151	20200	CCNA_00019	molybdopterin-guanine dinucleotide biosynthesis protein A	+	CDS	28.3883	35.9611
	20201	20250	CCNA_00019	molybdopterin-guanine dinucleotide biosynthesis protein A	+	CDS	27.78	37.4117
	20251	20300	CCNA_00019	molybdopterin-guanine dinucleotide biosynthesis protein A	+	CDS	27.1379	39.9313
	20301	20350	CCNA_00019	molybdopterin-guanine dinucleotide biosynthesis protein A	+	CDS	27.6786	36.5719
	20351	20400	CCNA_00019	molybdopterin-guanine dinucleotide biosynthesis protein A	+	CDS	28.7263	36.4955
	20401	20450	CCNA_00019	molybdopterin-guanine dinucleotide biosynthesis protein A	+	CDS	30.3147	39.5877
	20451	20500	CCNA_00020	hypothetical protein	-	CDS	27.6448	34.0905
	20501	20550	CCNA_00020	hypothetical protein	-	CDS	25.2115	25.4629
	20551	20600	CCNA_00020	hypothetical protein	-	CDS	31.8693	17.7133
	20601	20650	CCNA_00020	hypothetical protein	-	CDS	36.7696	16.0718
	20651	20700	CCNA_00020	hypothetical protein	-	CDS	36.871	22.1035
	20701	20750	CCNA_03911	hypothetical protein	-	CDS	38.9325	26.3027
	20751	20800	CCNA_03911	hypothetical protein	-	CDS	39.7436	17.2934
	20801	20850	CCNA_00021	putative aerobic-type carbon monoxide dehydrogenase, large subunit CoxL	-	CDS	34.3701	18.6295
	20851	20900	CCNA_00021	putative aerobic-type carbon monoxide dehydrogenase, large subunit CoxL	-	CDS	28.8614	28.5169
	20901	20950	CCNA_00021	putative aerobic-type carbon monoxide dehydrogenase, large subunit CoxL	-	CDS	23.7921	32.4108
	20951	21000	CCNA_00021	putative aerobic-type carbon monoxide dehydrogenase, large subunit CoxL	-	CDS	24.0625	36.0374
	21001	21050	CCNA_00021	putative aerobic-type carbon monoxide dehydrogenase, large subunit CoxL	-	CDS	26.293	36.1901
	21051	21100	CCNA_00021	putative aerobic-type carbon monoxide dehydrogenase, large subunit CoxL	-	CDS	28.1179	35.5411
	21101	21150	CCNA_00021	putative aerobic-type carbon monoxide dehydrogenase, large subunit CoxL	-	CDS	27.0703	34.5486
	21151	21200	CCNA_00021	putative aerobic-type carbon monoxide dehydrogenase, large subunit CoxL	-	CDS	27.3744	37.679
	21201	21250	CCNA_00021	putative aerobic-type carbon monoxide dehydrogenase, large subunit CoxL	-	CDS	27.4082	38.9387
	21251	21300	CCNA_00021	putative aerobic-type carbon monoxide dehydrogenase, large subunit CoxL	-	CDS	27.4082	40.0458
	21301	21350	CCNA_00021	putative aerobic-type carbon monoxide dehydrogenase, large subunit CoxL	-	CDS	27.949	36.6482
	21351	21400	CCNA_00021	putative aerobic-type carbon monoxide dehydrogenase, large subunit CoxL	-	CDS	27.78	36.3428
	21401	21450	CCNA_00021	putative aerobic-type carbon monoxide dehydrogenase, large subunit CoxL	-	CDS	26.7323	34.0905
	21451	21500	CCNA_00021	putative aerobic-type carbon monoxide dehydrogenase, large subunit CoxL	-	CDS	27.8138	34.6249
	21501	21550	CCNA_00021	putative aerobic-type carbon monoxide dehydrogenase, large subunit CoxL	-	CDS	29.3346	30.9601
	21551	21600	CCNA_00021	putative aerobic-type carbon monoxide dehydrogenase, large subunit CoxL	-	CDS	30.8554	30.6547
	21601	21650	CCNA_00021	putative aerobic-type carbon monoxide dehydrogenase, large subunit CoxL	-	CDS	30.0443	31.6091
	21651	21700	CCNA_00021	putative aerobic-type carbon monoxide dehydrogenase, large subunit CoxL	-	CDS	31.0582	28.4787
	21701	21750	CCNA_00021	putative aerobic-type carbon monoxide dehydrogenase, large subunit CoxL	-	CDS	32.8155	31.0365
	21751	21800	CCNA_00021	putative aerobic-type carbon monoxide dehydrogenase, large subunit CoxL	-	CDS	31.2271	29.7003
	21801	21850	CCNA_00021	putative aerobic-type carbon monoxide dehydrogenase, large subunit CoxL	-	CDS	29.7401	29.624
	21851	21900	CCNA_00021	putative aerobic-type carbon monoxide dehydrogenase, large subunit CoxL	-	CDS	33.8294	24.7375
	21901	21950	CCNA_00021	putative aerobic-type carbon monoxide dehydrogenase, large subunit CoxL	-	CDS	35.4516	26.8754
	21951	22000	CCNA_00021	putative aerobic-type carbon monoxide dehydrogenase, large subunit CoxL	-	CDS	32.7141	29.5858
	22001	22050	CCNA_00021	putative aerobic-type carbon monoxide dehydrogenase, large subunit CoxL	-	CDS	29.0304	34.3959
	22051	22100	CCNA_00021	putative aerobic-type carbon monoxide dehydrogenase, large subunit CoxL	-	CDS	29.6387	39.3968
	22101	22150	CCNA_00021	putative aerobic-type carbon monoxide dehydrogenase, large subunit CoxL	-	CDS	29.9767	34.7013
	22151	22200	CCNA_00021	putative aerobic-type carbon monoxide dehydrogenase, large subunit CoxL	-	CDS	30.585	36.9536
	22201	22250	CCNA_00021	putative aerobic-type carbon monoxide dehydrogenase, large subunit CoxL	-	CDS	29.6725	38.2134
	22251	22300	CCNA_00021	putative aerobic-type carbon monoxide dehydrogenase, large subunit CoxL	-	CDS	29.5374	38.3661
	22301	22350	CCNA_00021	putative aerobic-type carbon monoxide dehydrogenase, large subunit CoxL	-	CDS	30.2133	33.2124
	22351	22400	CCNA_00021	putative aerobic-type carbon monoxide dehydrogenase, large subunit CoxL	-	CDS	31.1257	28.6696
	22401	22450	CCNA_00021	putative aerobic-type carbon monoxide dehydrogenase, large subunit CoxL	-	CDS	33.1535	25.0429
	22451	22500	CCNA_00021	putative aerobic-type carbon monoxide dehydrogenase, large subunit CoxL	-	CDS	31.6327	26.2264
	22501	22550	CCNA_00021	putative aerobic-type carbon monoxide dehydrogenase, large subunit CoxL	-	CDS	29.4698	32.029
	22551	22600	CCNA_00021	putative aerobic-type carbon monoxide dehydrogenase, large subunit CoxL	-	CDS	27.0027	34.205
	22601	22650	CCNA_00021	putative aerobic-type carbon monoxide dehydrogenase, large subunit CoxL	-	CDS	26.0564	37.5644
	22651	22700	CCNA_00021	putative aerobic-type carbon monoxide dehydrogenase, large subunit CoxL	-	CDS	28.9966	36.6864
	22701	22750	CCNA_00021	putative aerobic-type carbon monoxide dehydrogenase, large subunit CoxL	-	CDS	27.7462	35.7702
	22751	22800	CCNA_00021	putative aerobic-type carbon monoxide dehydrogenase, large subunit CoxL	-	CDS	26.5295	36.0374
	22801	22850	CCNA_00021	putative aerobic-type carbon monoxide dehydrogenase, large subunit CoxL	-	CDS	29.7401	37.7935
	22851	22900	CCNA_00021	putative aerobic-type carbon monoxide dehydrogenase, large subunit CoxL	-	CDS	30.6864	40.962
	22901	22950	CCNA_00021	putative aerobic-type carbon monoxide dehydrogenase, large subunit CoxL	-	CDS	26.5971	38.9387
	22951	23000	CCNA_00021	putative aerobic-type carbon monoxide dehydrogenase, large subunit CoxL	-	CDS	25.955	37.7935
	23001	23050	CCNA_00021	putative aerobic-type carbon monoxide dehydrogenase, large subunit CoxL	-	CDS	27.6448	39.8549
	23051	23100	CCNA_00022	putative aerobic-type carbon monoxide dehydrogenase, small subunit CoxS	-	CDS	26.6985	41.5346
	23101	23150	CCNA_00022	putative aerobic-type carbon monoxide dehydrogenase, small subunit CoxS	-	CDS	26.9689	39.3587
	23151	23200	CCNA_00022	putative aerobic-type carbon monoxide dehydrogenase, small subunit CoxS	-	CDS	30.6864	40.6948
	23201	23250	CCNA_00022	putative aerobic-type carbon monoxide dehydrogenase, small subunit CoxS	-	CDS	30.9568	41.3438
	23251	23300	CCNA_00022	putative aerobic-type carbon monoxide dehydrogenase, small subunit CoxS	-	CDS	29.8753	39.6259
	23301	23350	CCNA_00022	putative aerobic-type carbon monoxide dehydrogenase, small subunit CoxS	-	CDS	27.8814	40.313
	23351	23400	CCNA_00022	putative aerobic-type carbon monoxide dehydrogenase, small subunit CoxS	-	CDS	24.468	38.2134
	23401	23450	CCNA_00022	putative aerobic-type carbon monoxide dehydrogenase, small subunit CoxS	-	CDS	26.1578	36.2665
	23451	23500	CCNA_00022	putative aerobic-type carbon monoxide dehydrogenase, small subunit CoxS	-	CDS	29.9429	35.3884
	23501	23550	CCNA_00022	putative aerobic-type carbon monoxide dehydrogenase, small subunit CoxS	-	CDS	30.0105	29.2422
	23551	23600	CCNA_00022	putative aerobic-type carbon monoxide dehydrogenase, small subunit CoxS	-	CDS	31.1257	25.0429
	23601	23650					33.7618	30.8838
	23651	23700					33.897	39.5877
	23701	23750	CCNA_00023	putative periplasmic protein	+	CDS	31.9706	38.9387
	23751	23800	CCNA_00023	putative periplasmic protein	+	CDS	26.124	35.6175
	23801	23850	CCNA_00023	putative periplasmic protein	+	CDS	22.6431	34.854
	23851	23900	CCNA_00023	putative periplasmic protein	+	CDS	26.2592	38.6715
	23901	23950	CCNA_00023	putative periplasmic protein	+	CDS	26.9351	36.3428
	23951	24000	CCNA_00023	putative periplasmic protein	+	CDS	25.6171	28.0206
	24001	24050	CCNA_00023	putative periplasmic protein	+	CDS	26.3268	24.8521
	24051	24100	CCNA_00023	putative periplasmic protein	+	CDS	25.6171	19.7366
	24101	24150	CCNA_00024	uroporphyrin-III C-methyltransferase/Precorrin-2 dehydrogenase/Sirohydrochlorin ferrochelatase	+	CDS	23.2176	23.8977
	24151	24200	CCNA_00024	uroporphyrin-III C-methyltransferase/Precorrin-2 dehydrogenase/Sirohydrochlorin ferrochelatase	+	CDS	24.468	30.6929
	24201	24250	CCNA_00024	uroporphyrin-III C-methyltransferase/Precorrin-2 dehydrogenase/Sirohydrochlorin ferrochelatase	+	CDS	25.3467	29.2804
	24251	24300	CCNA_00024	uroporphyrin-III C-methyltransferase/Precorrin-2 dehydrogenase/Sirohydrochlorin ferrochelatase	+	CDS	22.5079	31.38
	24301	24350	CCNA_00024	uroporphyrin-III C-methyltransferase/Precorrin-2 dehydrogenase/Sirohydrochlorin ferrochelatase	+	CDS	21.6292	32.4871
	24351	24400	CCNA_00024	uroporphyrin-III C-methyltransferase/Precorrin-2 dehydrogenase/Sirohydrochlorin ferrochelatase	+	CDS	23.9949	31.9145
	24401	24450	CCNA_00024	uroporphyrin-III C-methyltransferase/Precorrin-2 dehydrogenase/Sirohydrochlorin ferrochelatase	+	CDS	22.9472	34.3195
	24451	24500	CCNA_00024	uroporphyrin-III C-methyltransferase/Precorrin-2 dehydrogenase/Sirohydrochlorin ferrochelatase	+	CDS	20.6491	35.7702
	24501	24550	CCNA_00024	uroporphyrin-III C-methyltransferase/Precorrin-2 dehydrogenase/Sirohydrochlorin ferrochelatase	+	CDS	20.6829	34.1668
	24551	24600	CCNA_00024	uroporphyrin-III C-methyltransferase/Precorrin-2 dehydrogenase/Sirohydrochlorin ferrochelatase	+	CDS	18.8917	29.853
	24601	24650	CCNA_00024	uroporphyrin-III C-methyltransferase/Precorrin-2 dehydrogenase/Sirohydrochlorin ferrochelatase	+	CDS	17.1006	29.5476
	24651	24700	CCNA_00024	uroporphyrin-III C-methyltransferase/Precorrin-2 dehydrogenase/Sirohydrochlorin ferrochelatase	+	CDS	15.377	29.2422
	24701	24750	CCNA_00024	uroporphyrin-III C-methyltransferase/Precorrin-2 dehydrogenase/Sirohydrochlorin ferrochelatase	+	CDS	16.6612	26.8754
	24751	24800	CCNA_00024	uroporphyrin-III C-methyltransferase/Precorrin-2 dehydrogenase/Sirohydrochlorin ferrochelatase	+	CDS	19.9732	27.9061
	24801	24850	CCNA_00024	uroporphyrin-III C-methyltransferase/Precorrin-2 dehydrogenase/Sirohydrochlorin ferrochelatase	+	CDS	20.5477	30.7311
	24851	24900	CCNA_00024	uroporphyrin-III C-methyltransferase/Precorrin-2 dehydrogenase/Sirohydrochlorin ferrochelatase	+	CDS	23.1838	32.9834
	24901	24950	CCNA_00024	uroporphyrin-III C-methyltransferase/Precorrin-2 dehydrogenase/Sirohydrochlorin ferrochelatase	+	CDS	27.9152	34.4341
	24951	25000	CCNA_00024	uroporphyrin-III C-methyltransferase/Precorrin-2 dehydrogenase/Sirohydrochlorin ferrochelatase	+	CDS	26.124	33.8233
	25001	25050	CCNA_00025	major facilitator superfamily transporter	-	CDS	26.5295	28.8986
	25051	25100	CCNA_00025	major facilitator superfamily transporter	-	CDS	27.0027	29.3949
	25101	25150	CCNA_00025	major facilitator superfamily transporter	-	CDS	27.1041	36.1519
	25151	25200	CCNA_00025	major facilitator superfamily transporter	-	CDS	25.8198	35.9992
	25201	25250	CCNA_00025	major facilitator superfamily transporter	-	CDS	26.7323	35.8084
	25251	25300	CCNA_00025	major facilitator superfamily transporter	-	CDS	27.0703	37.03
	25301	25350	CCNA_00025	major facilitator superfamily transporter	-	CDS	25.1101	34.4722
	25351	25400	CCNA_00025	major facilitator superfamily transporter	-	CDS	26.0902	33.0216
	25401	25450	CCNA_00025	major facilitator superfamily transporter	-	CDS	22.5417	32.8689
	25451	25500	CCNA_00025	major facilitator superfamily transporter	-	CDS	21.2236	33.5179
	25501	25550	CCNA_00025	major facilitator superfamily transporter	-	CDS	25.6847	30.8456
	25551	25600	CCNA_00025	major facilitator superfamily transporter	-	CDS	27.3744	29.1659
	25601	25650	CCNA_00025	major facilitator superfamily transporter	-	CDS	26.7323	26.5318
	25651	25700	CCNA_00025	major facilitator superfamily transporter	-	CDS	28.2193	24.0504
	25701	25750	CCNA_00025	major facilitator superfamily transporter	-	CDS	31.4299	20.5764
	25751	25800	CCNA_00025	major facilitator superfamily transporter	-	CDS	34.2011	9.39111
	25801	25850	CCNA_00025	major facilitator superfamily transporter	-	CDS	38.3242	5.61176
	25851	25900	CCNA_00025	major facilitator superfamily transporter	-	CDS	39.7098	10.9563
	25901	25950	CCNA_00025	major facilitator superfamily transporter	-	CDS	35.8233	14.4684
	25951	26000	CCNA_00025	major facilitator superfamily transporter	-	CDS	33.6266	16.4535
	26001	26050	CCNA_00025	major facilitator superfamily transporter	-	CDS	31.3285	17.3316
	26051	26100	CCNA_00025	major facilitator superfamily transporter	-	CDS	30.7878	21.4927
	26101	26150	CCNA_00025	major facilitator superfamily transporter	-	CDS	28.0841	27.7916
	26151	26200	CCNA_00025	major facilitator superfamily transporter	-	CDS	25.5495	34.4722
	26201	26250	CCNA_00025	major facilitator superfamily transporter	-	CDS	28.5573	38.1371
	26251	26300	CCNA_00025	major facilitator superfamily transporter	-	CDS	31.9706	34.2432
	26301	26350	CCNA_00025	major facilitator superfamily transporter	-	CDS	29.5036	30.9219
	26351	26400	CCNA_00025	major facilitator superfamily transporter	-	CDS	27.1717	31.9908
	26401	26450	CCNA_00025	major facilitator superfamily transporter	-	CDS	28.1517	32.2199
	26451	26500	CCNA_00025	major facilitator superfamily transporter	-	CDS	32.5114	27.0662
	26501	26550	CCNA_00025	major facilitator superfamily transporter	-	CDS	31.5989	12.636
	26551	26600	CCNA_00025	major facilitator superfamily transporter	-	CDS	32.9507	20.2329
	26601	26650	CCNA_00025	major facilitator superfamily transporter	-	CDS	34.7419	21.0727
	26651	26700					30.2809	20.4237
	26701	26750	CCNA_00026	PAS-family sensor histidine kinase	-	CDS	24.4004	28.2878
	26751	26800	CCNA_00026	PAS-family sensor histidine kinase	-	CDS	22.9134	32.3726
	26801	26850	CCNA_00026	PAS-family sensor histidine kinase	-	CDS	24.5694	37.1445
	26851	26900	CCNA_00026	PAS-family sensor histidine kinase	-	CDS	24.4342	35.0449
	26901	26950	CCNA_00026	PAS-family sensor histidine kinase	-	CDS	24.975	31.0365
	26951	27000	CCNA_00026	PAS-family sensor histidine kinase	-	CDS	23.8935	31.8
	27001	27050	CCNA_00026	PAS-family sensor histidine kinase	-	CDS	27.0027	34.5486
	27051	27100	CCNA_00026	PAS-family sensor histidine kinase	-	CDS	30.585	30.3111
	27101	27150	CCNA_00026	PAS-family sensor histidine kinase	-	CDS	27.0365	30.1966
	27151	27200	CCNA_00026	PAS-family sensor histidine kinase	-	CDS	26.4282	32.7162
	27201	27250	CCNA_00026	PAS-family sensor histidine kinase	-	CDS	27.6786	37.0681
	27251	27300	CCNA_00026	PAS-family sensor histidine kinase	-	CDS	29.3008	39.3587
	27301	27350	CCNA_00026	PAS-family sensor histidine kinase	-	CDS	30.1457	36.6864
	27351	27400	CCNA_00026	PAS-family sensor histidine kinase	-	CDS	30.1795	36.9536
	27401	27450	CCNA_00026	PAS-family sensor histidine kinase	-	CDS	30.7878	34.8158
	27451	27500	CCNA_00026	PAS-family sensor histidine kinase	-	CDS	31.4299	34.854
	27501	27550	CCNA_00026	PAS-family sensor histidine kinase	-	CDS	29.3684	36.5719
	27551	27600	CCNA_00026	PAS-family sensor histidine kinase	-	CDS	26.6309	36.5719
	27601	27650	CCNA_00026	PAS-family sensor histidine kinase	-	CDS	29.0642	29.5858
	27651	27700	CCNA_00026	PAS-family sensor histidine kinase	-	CDS	31.1595	29.0513
	27701	27750	CCNA_00026	PAS-family sensor histidine kinase	-	CDS	31.3961	32.029
	27751	27800	CCNA_00026	PAS-family sensor histidine kinase	-	CDS	33.7956	25.8065
	27801	27850	CCNA_00026	PAS-family sensor histidine kinase	-	CDS	30.2809	29.3186
	27851	27900	CCNA_00026	PAS-family sensor histidine kinase	-	CDS	27.1717	26.7608
	27901	27950	CCNA_00026	PAS-family sensor histidine kinase	-	CDS	25.6847	25.3865
	27951	28000	CCNA_00026	PAS-family sensor histidine kinase	-	CDS	26.0564	30.0439
	28001	28050	CCNA_00026	PAS-family sensor histidine kinase	-	CDS	25.8536	25.1193
	28051	28100	CCNA_00026	PAS-family sensor histidine kinase	-	CDS	25.2453	16.0336
	28101	28150	CCNA_00026	PAS-family sensor histidine kinase	-	CDS	27.8814	8.58943
	28151	28200	CCNA_00026	PAS-family sensor histidine kinase	-	CDS	25.786	18.3623
	28201	28250	CCNA_00026	PAS-family sensor histidine kinase	-	CDS	23.15	28.2497
	28251	28300	CCNA_00026	PAS-family sensor histidine kinase	-	CDS	21.1223	24.7757
	28301	28350	CCNA_00026	PAS-family sensor histidine kinase	-	CDS	20.5139	27.1044
	28351	28400	CCNA_00026	PAS-family sensor histidine kinase	-	CDS	22.0347	32.678
	28401	28450	CCNA_00026	PAS-family sensor histidine kinase	-	CDS	24.9074	33.976
	28451	28500	CCNA_00026	PAS-family sensor histidine kinase	-	CDS	25.6847	26.6463
	28501	28550	CCNA_00026	PAS-family sensor histidine kinase	-	CDS	23.6231	25.2338
	28551	28600	CCNA_00026	PAS-family sensor histidine kinase	-	CDS	23.8597	33.8996
	28601	28650	CCNA_00026	PAS-family sensor histidine kinase	-	CDS	23.1838	35.3884
	28651	28700	CCNA_00026	PAS-family sensor histidine kinase	-	CDS	22.7782	36.4955
	28701	28750	CCNA_00026	PAS-family sensor histidine kinase	-	CDS	22.5079	39.0914
	28751	28800	CCNA_00026	PAS-family sensor histidine kinase	-	CDS	23.6231	36.61
	28801	28850	CCNA_00026	PAS-family sensor histidine kinase	-	CDS	25.0087	37.0681
	28851	28900	CCNA_00026	PAS-family sensor histidine kinase	-	CDS	25.0763	35.4648
	28901	28950	CCNA_00026	PAS-family sensor histidine kinase	-	CDS	24.3666	29.5095
	28951	29000	CCNA_00026	PAS-family sensor histidine kinase	-	CDS	25.1439	30.4638
	29001	29050	CCNA_00026	PAS-family sensor histidine kinase	-	CDS	26.8675	32.2962
	29051	29100	CCNA_00026	PAS-family sensor histidine kinase	-	CDS	29.7063	28.0588
	29101	29150	CCNA_00026	PAS-family sensor histidine kinase	-	CDS	34.9784	25.0429
	29151	29200	CCNA_00026	PAS-family sensor histidine kinase	-	CDS	34.9109	26.8754
	29201	29250	CCNA_00026	PAS-family sensor histidine kinase	-	CDS	32.1058	30.4257
	29251	29300	CCNA_00026	PAS-family sensor histidine kinase	-	CDS	33.7956	33.3652
	29301	29350	CCNA_00026	PAS-family sensor histidine kinase	-	CDS	33.3225	33.1361
	29351	29400	CCNA_00026	PAS-family sensor histidine kinase	-	CDS	29.8415	31.9145
	29401	29450	CCNA_00026	PAS-family sensor histidine kinase	-	CDS	31.9368	23.5159
	29451	29500					33.6942	18.5913
	29501	29550	CCNA_00027	2OG-Fe(II) oxygenase	-	CDS	34.0998	16.6444
	29551	29600	CCNA_00027	2OG-Fe(II) oxygenase	-	CDS	33.0859	22.447
	29601	29650	CCNA_00027	2OG-Fe(II) oxygenase	-	CDS	30.0105	30.3875
	29651	29700	CCNA_00027	2OG-Fe(II) oxygenase	-	CDS	28.5573	33.0979
	29701	29750	CCNA_00027	2OG-Fe(II) oxygenase	-	CDS	29.7401	29.624
	29751	29800	CCNA_00027	2OG-Fe(II) oxygenase	-	CDS	31.3285	21.9889
	29801	29850	CCNA_00027	2OG-Fe(II) oxygenase	-	CDS	29.5712	22.9051
	29851	29900	CCNA_00027	2OG-Fe(II) oxygenase	-	CDS	28.7601	31.8381
	29901	29950	CCNA_00027	2OG-Fe(II) oxygenase	-	CDS	29.7739	33.327
	29951	30000	CCNA_00027	2OG-Fe(II) oxygenase	-	CDS	30.6526	31.9908
	30001	30050	CCNA_00027	2OG-Fe(II) oxygenase	-	CDS	32.8155	30.3493
	30051	30100	CCNA_00027	2OG-Fe(II) oxygenase	-	CDS	30.8216	22.2943
	30101	30150	CCNA_00027	2OG-Fe(II) oxygenase	-	CDS	29.6049	19.393
	30151	30200	CCNA_00027	2OG-Fe(II) oxygenase	-	CDS	35.9585	11.4907
	30201	30250					35.3502	2.17599
	30251	30300					34.0998	12.7124
	30301	30350	CCNA_00028	TonB-dependent receptor	-	CDS	34.8095	15.9954
	30351	30400	CCNA_00028	TonB-dependent receptor	-	CDS	31.0244	20.0038
	30401	30450	CCNA_00028	TonB-dependent receptor	-	CDS	31.3961	22.6761
	30451	30500	CCNA_00028	TonB-dependent receptor	-	CDS	28.1855	27.5625
	30501	30550	CCNA_00028	TonB-dependent receptor	-	CDS	25.8874	34.8922
	30551	30600	CCNA_00028	TonB-dependent receptor	-	CDS	27.6786	33.2506
	30601	30650	CCNA_00028	TonB-dependent receptor	-	CDS	32.6128	31.8381
	30651	30700	CCNA_00028	TonB-dependent receptor	-	CDS	31.5651	28.4024
	30701	30750	CCNA_00028	TonB-dependent receptor	-	CDS	31.0582	25.2338
	30751	30800	CCNA_00028	TonB-dependent receptor	-	CDS	34.9784	27.9061
	30801	30850	CCNA_00028	TonB-dependent receptor	-	CDS	32.7817	31.4946
	30851	30900	CCNA_00028	TonB-dependent receptor	-	CDS	28.4559	34.1287
	30901	30950	CCNA_00028	TonB-dependent receptor	-	CDS	29.2332	38.1371
	30951	31000	CCNA_00028	TonB-dependent receptor	-	CDS	27.1717	36.381
	31001	31050	CCNA_00028	TonB-dependent receptor	-	CDS	29.1318	32.7162
	31051	31100	CCNA_00028	TonB-dependent receptor	-	CDS	30.585	24.0504
	31101	31150	CCNA_00028	TonB-dependent receptor	-	CDS	28.8952	25.5011
	31151	31200	CCNA_00028	TonB-dependent receptor	-	CDS	29.098	30.3493
	31201	31250	CCNA_00028	TonB-dependent receptor	-	CDS	30.416	31.5709
	31251	31300	CCNA_00028	TonB-dependent receptor	-	CDS	30.5512	34.6631
	31301	31350	CCNA_00028	TonB-dependent receptor	-	CDS	29.6049	34.3195
	31351	31400	CCNA_00028	TonB-dependent receptor	-	CDS	28.4897	33.5179
	31401	31450	CCNA_00028	TonB-dependent receptor	-	CDS	27.9152	29.4331
	31451	31500	CCNA_00028	TonB-dependent receptor	-	CDS	29.5712	23.974
	31501	31550	CCNA_00028	TonB-dependent receptor	-	CDS	29.5712	26.8754
	31551	31600	CCNA_00028	TonB-dependent receptor	-	CDS	27.9828	29.3186
	31601	31650	CCNA_00028	TonB-dependent receptor	-	CDS	30.8554	27.4098
	31651	31700	CCNA_00028	TonB-dependent receptor	-	CDS	34.066	22.6761
	31701	31750	CCNA_00028	TonB-dependent receptor	-	CDS	34.6743	20.4237
	31751	31800	CCNA_00028	TonB-dependent receptor	-	CDS	34.2687	22.9051
	31801	31850	CCNA_00028	TonB-dependent receptor	-	CDS	33.1197	23.2487
	31851	31900	CCNA_00028	TonB-dependent receptor	-	CDS	29.3008	24.0122
	31901	31950	CCNA_00028	TonB-dependent receptor	-	CDS	27.1379	34.4341
	31951	32000	CCNA_00028	TonB-dependent receptor	-	CDS	27.2731	39.7786
	32001	32050	CCNA_00028	TonB-dependent receptor	-	CDS	28.0504	37.9844
	32051	32100	CCNA_00028	TonB-dependent receptor	-	CDS	28.5573	38.4425
	32101	32150	CCNA_00028	TonB-dependent receptor	-	CDS	30.8892	35.0449
	32151	32200	CCNA_00028	TonB-dependent receptor	-	CDS	33.7618	29.7003
	32201	32250	CCNA_00028	TonB-dependent receptor	-	CDS	30.3485	32.1435
	32251	32300	CCNA_00028	TonB-dependent receptor	-	CDS	27.5096	37.7171
	32301	32350	CCNA_00028	TonB-dependent receptor	-	CDS	27.1717	40.6948
	32351	32400	CCNA_00028	TonB-dependent receptor	-	CDS	26.9351	37.2208
	32401	32450	CCNA_00028	TonB-dependent receptor	-	CDS	24.6032	31.0746
	32451	32500	CCNA_00028	TonB-dependent receptor	-	CDS	21.0209	27.2189
	32501	32550	CCNA_00028	TonB-dependent receptor	-	CDS	13.9576	18.8586
	32551	32600	CCNA_00028	TonB-dependent receptor	-	CDS	11.0174	11.6816
	32601	32650	CCNA_00028	TonB-dependent receptor	-	CDS	19.1283	11.109
	32651	32700	CCNA_00028	TonB-dependent receptor	-	CDS	27.4082	12.7505
	32701	32750					29.098	11.1853
	32751	32800					33.4576	14.6211
	32801	32850					35.5868	18.0569
	32851	32900					32.9507	17.9805
	32901	32950	CCNA_00029	lysine exporter protein	+	CDS	33.6266	17.6751
	32951	33000	CCNA_00029	lysine exporter protein	+	CDS	33.2211	16.7971
	33001	33050	CCNA_00029	lysine exporter protein	+	CDS	29.8415	26.3027
	33051	33100	CCNA_00029	lysine exporter protein	+	CDS	24.9074	32.2581
	33101	33150	CCNA_00029	lysine exporter protein	+	CDS	25.9212	37.6408
	33151	33200	CCNA_00029	lysine exporter protein	+	CDS	24.8736	35.1976
	33201	33250	CCNA_00029	lysine exporter protein	+	CDS	24.7722	30.8074
	33251	33300	CCNA_00029	lysine exporter protein	+	CDS	31.3285	24.8521
	33301	33350	CCNA_00029	lysine exporter protein	+	CDS	30.6188	24.0504
	33351	33400	CCNA_00029	lysine exporter protein	+	CDS	29.1318	28.7078
	33401	33450	CCNA_00029	lysine exporter protein	+	CDS	26.6309	35.8847
	33451	33500	CCNA_00029	lysine exporter protein	+	CDS	22.2037	37.4117
	33501	33550	CCNA_00029	lysine exporter protein	+	CDS	20.4801	32.9452
	33551	33600	CCNA_00030	ribonuclease T2	+	CDS	16.9316	23.7068
	33601	33650	CCNA_00030	ribonuclease T2	+	CDS	15.4108	21.3018
	33651	33700	CCNA_00030	ribonuclease T2	+	CDS	17.4047	26.0737
	33701	33750	CCNA_00030	ribonuclease T2	+	CDS	20.9533	22.0271
	33751	33800	CCNA_00030	ribonuclease T2	+	CDS	24.0963	21.8744
	33801	33850	CCNA_00030	ribonuclease T2	+	CDS	27.5434	27.9443
	33851	33900	CCNA_00030	ribonuclease T2	+	CDS	30.9568	32.3726
	33901	33950	CCNA_00030	ribonuclease T2	+	CDS	32.9845	34.854
	33951	34000	CCNA_00030	ribonuclease T2	+	CDS	33.5252	35.083
	34001	34050	CCNA_00030	ribonuclease T2	+	CDS	33.7956	29.3568
	34051	34100	CCNA_00030	ribonuclease T2	+	CDS	31.6665	28.8223
	34101	34150	CCNA_00030	ribonuclease T2	+	CDS	29.5374	32.678
	34151	34200	CCNA_00030	ribonuclease T2	+	CDS	31.7679	33.8233
	34201	34250	CCNA_00030	ribonuclease T2	+	CDS	33.2887	34.0905
	34251	34300	CCNA_00030	ribonuclease T2	+	CDS	30.1119	35.8465
	34301	34350	CCNA_00030	ribonuclease T2	+	CDS	30.1795	28.0588
	34351	34400	vapC	toxin protein VapC	-	CDS	31.0244	26.3409
	34401	34450	vapC	toxin protein VapC	-	CDS	30.416	28.8223
	34451	34500	vapC	toxin protein VapC	-	CDS	30.416	23.974
	34501	34550	vapC	toxin protein VapC	-	CDS	29.9091	25.9973
	34551	34600	vapC	toxin protein VapC	-	CDS	30.1119	26.0737
	34601	34650	vapC	toxin protein VapC	-	CDS	33.3225	23.8595
	34651	34700	vapC	toxin protein VapC	-	CDS	36.702	19.4312
	34701	34750	vapB	antitoxin protein VapB	-	CDS	35.6206	12.9796
	34751	34800	vapB	antitoxin protein VapB	-	CDS	33.5928	14.4302
	34801	34850	vapB	antitoxin protein VapB	-	CDS	31.7341	15.8427
	34851	34900	vapB	antitoxin protein VapB	-	CDS	31.3285	22.4852
	34901	34950	vapB	antitoxin protein VapB	-	CDS	31.5989	18.4005
	34951	35000					29.8753	17.7515
	35001	35050	CCNA_03912	hypothetical protein	-	CDS	30.2471	20.3856
	35051	35100	CCNA_03912	hypothetical protein	-	CDS	32.579	18.2478
	35101	35150	CCNA_03912	hypothetical protein	-	CDS	38.696	10.0401
	35151	35200	CCNA_03912	hypothetical protein	-	CDS	42.3797	1.29796
	35201	35250	CCNA_03912	hypothetical protein	-	CDS	42.0417	4.96278
	35251	35300	CCNA_03912	hypothetical protein	-	CDS	39.4057	11.1472
	35301	35350	CCNA_03912	hypothetical protein	-	CDS	37.2766	9.77286
	35351	35400	CCNA_03912	hypothetical protein	-	CDS	37.4117	9.84921
	35401	35450	CCNA_03912	hypothetical protein	-	CDS	37.6145	15.1556
	35451	35500	CCNA_03912	hypothetical protein	-	CDS	35.9247	16.339
	35501	35550	CCNA_03912	hypothetical protein	-	CDS	36.2289	18.6295
	35551	35600	CCNA_03912	hypothetical protein	-	CDS	33.2887	13.2086
	35601	35650	CCNA_03912	hypothetical protein	-	CDS	36.1613	18.0951
	35651	35700	CCNA_03912	hypothetical protein	-	CDS	36.2965	28.2878
	35701	35750					31.2271	24.0886
	35751	35800					32.9845	22.4852
	35801	35850	pnp	polyribonucleotide nucleotidyltransferase	-	CDS	35.3164	18.4386
	35851	35900	pnp	polyribonucleotide nucleotidyltransferase	-	CDS	34.8433	17.7897
	35901	35950	pnp	polyribonucleotide nucleotidyltransferase	-	CDS	38.2566	20.92
	35951	36000	pnp	polyribonucleotide nucleotidyltransferase	-	CDS	38.0201	20.6528
	36001	36050	pnp	polyribonucleotide nucleotidyltransferase	-	CDS	36.2627	23.8595
	36051	36100	pnp	polyribonucleotide nucleotidyltransferase	-	CDS	37.5469	15.9954
	36101	36150	pnp	polyribonucleotide nucleotidyltransferase	-	CDS	33.5928	18.8586
	36151	36200	pnp	polyribonucleotide nucleotidyltransferase	-	CDS	30.5512	31.4946
	36201	36250	pnp	polyribonucleotide nucleotidyltransferase	-	CDS	31.1257	29.7385
	36251	36300	pnp	polyribonucleotide nucleotidyltransferase	-	CDS	30.8892	28.2497
	36301	36350	pnp	polyribonucleotide nucleotidyltransferase	-	CDS	28.5911	33.7469
	36351	36400	pnp	polyribonucleotide nucleotidyltransferase	-	CDS	28.1517	32.8689
	36401	36450	pnp	polyribonucleotide nucleotidyltransferase	-	CDS	32.4776	28.3642
	36451	36500	pnp	polyribonucleotide nucleotidyltransferase	-	CDS	34.0998	18.6295
	36501	36550	pnp	polyribonucleotide nucleotidyltransferase	-	CDS	32.579	14.9647
	36551	36600	pnp	polyribonucleotide nucleotidyltransferase	-	CDS	29.4022	23.9359
	36601	36650	pnp	polyribonucleotide nucleotidyltransferase	-	CDS	30.0443	24.1649
	36651	36700	pnp	polyribonucleotide nucleotidyltransferase	-	CDS	31.4299	20.042
	36701	36750	pnp	polyribonucleotide nucleotidyltransferase	-	CDS	27.0703	23.7832
	36751	36800	pnp	polyribonucleotide nucleotidyltransferase	-	CDS	28.2193	25.1575
	36801	36850	pnp	polyribonucleotide nucleotidyltransferase	-	CDS	30.5512	16.9116
	36851	36900	pnp	polyribonucleotide nucleotidyltransferase	-	CDS	26.8675	22.1416
	36901	36950	pnp	polyribonucleotide nucleotidyltransferase	-	CDS	27.442	34.0523
	36951	37000	pnp	polyribonucleotide nucleotidyltransferase	-	CDS	29.098	36.2283
	37001	37050	pnp	polyribonucleotide nucleotidyltransferase	-	CDS	29.5712	35.0449
	37051	37100	pnp	polyribonucleotide nucleotidyltransferase	-	CDS	30.3147	32.3726
	37101	37150	pnp	polyribonucleotide nucleotidyltransferase	-	CDS	30.0105	31.4564
	37151	37200	pnp	polyribonucleotide nucleotidyltransferase	-	CDS	30.4836	22.1035
	37201	37250	pnp	polyribonucleotide nucleotidyltransferase	-	CDS	33.9308	18.6295
	37251	37300	pnp	polyribonucleotide nucleotidyltransferase	-	CDS	32.9845	23.0197
	37301	37350	pnp	polyribonucleotide nucleotidyltransferase	-	CDS	32.6803	24.394
	37351	37400	pnp	polyribonucleotide nucleotidyltransferase	-	CDS	32.6128	20.0038
	37401	37450	pnp	polyribonucleotide nucleotidyltransferase	-	CDS	29.7063	16.988
	37451	37500	pnp	polyribonucleotide nucleotidyltransferase	-	CDS	25.7522	19.9275
	37501	37550	pnp	polyribonucleotide nucleotidyltransferase	-	CDS	27.4082	27.677
	37551	37600	pnp	polyribonucleotide nucleotidyltransferase	-	CDS	30.8892	23.3251
	37601	37650	pnp	polyribonucleotide nucleotidyltransferase	-	CDS	33.0183	15.3083
	37651	37700	pnp	polyribonucleotide nucleotidyltransferase	-	CDS	32.8831	14.5448
	37701	37750	pnp	polyribonucleotide nucleotidyltransferase	-	CDS	31.8693	19.6984
	37751	37800	pnp	polyribonucleotide nucleotidyltransferase	-	CDS	31.8017	18.6677
	37801	37850	pnp	polyribonucleotide nucleotidyltransferase	-	CDS	30.3485	21.7981
	37851	37900	pnp	polyribonucleotide nucleotidyltransferase	-	CDS	27.9152	30.0821
	37901	37950	pnp	polyribonucleotide nucleotidyltransferase	-	CDS	31.903	22.1798
	37951	38000	pnp	polyribonucleotide nucleotidyltransferase	-	CDS	34.3363	16.5299
	38001	38050					33.0183	18.4768
	38051	38100					32.6128	12.6742
	38101	38150					30.416	19.7748
	38151	38200					28.2193	24.5467
	38201	38250	CCNA_00034	SSU ribosomal protein S15P	-	CDS	32.0044	20.5383
	38251	38300	CCNA_00034	SSU ribosomal protein S15P	-	CDS	31.2609	23.0197
	38301	38350	CCNA_00034	SSU ribosomal protein S15P	-	CDS	32.6803	20.042
	38351	38400	CCNA_00034	SSU ribosomal protein S15P	-	CDS	35.1136	17.5606
	38401	38450	CCNA_00034	SSU ribosomal protein S15P	-	CDS	33.3563	23.2869
	38451	38500	CCNA_00034	SSU ribosomal protein S15P	-	CDS	33.3225	18.1714
	38501	38550	CCNA_00035	tRNA pseudouridine synthase B	-	CDS	33.9646	25.0811
	38551	38600	CCNA_00035	tRNA pseudouridine synthase B	-	CDS	36.3641	33.8996
	38601	38650	CCNA_00035	tRNA pseudouridine synthase B	-	CDS	38.0876	31.1128
	38651	38700	CCNA_00035	tRNA pseudouridine synthase B	-	CDS	38.527	31.1892
	38701	38750	CCNA_00035	tRNA pseudouridine synthase B	-	CDS	38.4594	24.0886
	38751	38800	CCNA_00035	tRNA pseudouridine synthase B	-	CDS	34.1336	23.9359
	38801	38850	CCNA_00035	tRNA pseudouridine synthase B	-	CDS	30.2471	35.4266
	38851	38900	CCNA_00035	tRNA pseudouridine synthase B	-	CDS	29.2332	35.0067
	38901	38950	CCNA_00035	tRNA pseudouridine synthase B	-	CDS	32.0382	35.1594
	38951	39000	CCNA_00035	tRNA pseudouridine synthase B	-	CDS	30.923	37.908
	39001	39050	CCNA_00035	tRNA pseudouridine synthase B	-	CDS	27.949	35.8847
	39051	39100	CCNA_00035	tRNA pseudouridine synthase B	-	CDS	28.9628	34.3195
	39101	39150	CCNA_00035	tRNA pseudouridine synthase B	-	CDS	28.5911	35.9611
	39151	39200	CCNA_00035	tRNA pseudouridine synthase B	-	CDS	27.9828	34.4722
	39201	39250	CCNA_00035	tRNA pseudouridine synthase B	-	CDS	30.6864	35.1594
	39251	39300	CCNA_00035	tRNA pseudouridine synthase B	-	CDS	29.6387	41.0002
	39301	39350	CCNA_00035	tRNA pseudouridine synthase B	-	CDS	27.3406	38.6333
	39351	39400	CCNA_00035	tRNA pseudouridine synthase B	-	CDS	28.929	36.8391
	39401	39450	CCNA_00035	tRNA pseudouridine synthase B	-	CDS	30.585	34.7013
	39451	39500	CCNA_00036	ribosome-binding factor A	-	CDS	31.1257	26.4936
	39501	39550	CCNA_00036	ribosome-binding factor A	-	CDS	32.41	14.6211
	39551	39600	CCNA_00036	ribosome-binding factor A	-	CDS	32.3424	20.6146
	39601	39650	CCNA_00036	ribosome-binding factor A	-	CDS	32.2072	25.7301
	39651	39700	CCNA_00036	ribosome-binding factor A	-	CDS	33.1873	23.7068
	39701	39750	CCNA_00036	ribosome-binding factor A	-	CDS	33.897	17.0262
	39751	39800	CCNA_00036	ribosome-binding factor A	-	CDS	32.3086	25.6156
	39801	39850	CCNA_00036	ribosome-binding factor A	-	CDS	28.6249	36.5719
	39851	39900	CCNA_00036	ribosome-binding factor A	-	CDS	25.0425	37.9462
	39901	39950					24.637	36.8009
	39951	40000	CCNA_00037	esterase lipase family protein	-	CDS	27.4082	26.3409
	40001	40050	CCNA_00037	esterase lipase family protein	-	CDS	28.7263	29.6622
	40051	40100	CCNA_00037	esterase lipase family protein	-	CDS	25.1777	35.9992
	40101	40150	CCNA_00037	esterase lipase family protein	-	CDS	23.9273	36.2283
	40151	40200	CCNA_00037	esterase lipase family protein	-	CDS	27.1041	32.6398
	40201	40250	CCNA_00037	esterase lipase family protein	-	CDS	29.9429	24.9666
	40251	40300	CCNA_00037	esterase lipase family protein	-	CDS	28.5573	26.7608
	40301	40350	CCNA_00037	esterase lipase family protein	-	CDS	25.9888	32.4489
	40351	40400	CCNA_00037	esterase lipase family protein	-	CDS	26.5971	39.7022
	40401	40450	CCNA_00037	esterase lipase family protein	-	CDS	28.0841	42.1836
	40451	40500	CCNA_00037	esterase lipase family protein	-	CDS	31.1933	37.4881
	40501	40550	CCNA_00037	esterase lipase family protein	-	CDS	32.8155	28.9368
	40551	40600	CCNA_00037	esterase lipase family protein	-	CDS	29.5374	28.5169
	40601	40650	CCNA_00037	esterase lipase family protein	-	CDS	30.2809	29.624
	40651	40700	CCNA_00037	esterase lipase family protein	-	CDS	30.6526	24.394
	40701	40750	CCNA_00037	esterase lipase family protein	-	CDS	27.1041	25.5774
	40751	40800	CCNA_00037	esterase lipase family protein	-	CDS	30.2809	28.4024
	40801	40850	CCNA_00038	hypothetical protein	-	CDS	32.6466	21.9889
	40851	40900	CCNA_00038	hypothetical protein	-	CDS	29.5712	23.4396
	40901	40950	CCNA_00038	hypothetical protein	-	CDS	28.929	36.0756
	40951	41000	CCNA_00038	hypothetical protein	-	CDS	27.4758	39.1296
	41001	41050	CCNA_00038	hypothetical protein	-	CDS	26.6985	39.3587
	41051	41100	CCNA_00038	hypothetical protein	-	CDS	26.3606	38.3279
	41101	41150	CCNA_00038	hypothetical protein	-	CDS	24.8736	38.7479
	41151	41200	CCNA_00038	hypothetical protein	-	CDS	25.6509	38.7479
	41201	41250	CCNA_00038	hypothetical protein	-	CDS	24.8398	39.3968
	41251	41300	CCNA_00038	hypothetical protein	-	CDS	23.4204	36.9918
	41301	41350	CCNA_00038	hypothetical protein	-	CDS	23.6231	34.1668
	41351	41400	CCNA_00038	hypothetical protein	-	CDS	23.2176	31.4946
	41401	41450	CCNA_00038	hypothetical protein	-	CDS	22.8796	32.5253
	41451	41500	CCNA_00039	hypothetical protein	-	CDS	20.7843	29.5858
	41501	41550	CCNA_00039	hypothetical protein	-	CDS	16.5598	29.5095
	41551	41600	CCNA_00039	hypothetical protein	-	CDS	16.9316	28.7841
	41601	41650	CCNA_00039	hypothetical protein	-	CDS	18.4186	26.0355
	41651	41700	CCNA_00039	hypothetical protein	-	CDS	18.4524	27.6389
	41701	41750	CCNA_00039	hypothetical protein	-	CDS	20.5477	28.9368
	41751	41800	CCNA_00039	hypothetical protein	-	CDS	22.4403	32.1054
	41801	41850	CCNA_00039	hypothetical protein	-	CDS	23.319	33.0979
	41851	41900	CCNA_00039	hypothetical protein	-	CDS	27.78	27.7152
	41901	41950	CCNA_00039	hypothetical protein	-	CDS	32.7479	15.461
	41951	42000	CCNA_00040	YcxB-like membrane protein	-	CDS	33.5928	8.39855
	42001	42050	CCNA_00040	YcxB-like membrane protein	-	CDS	31.8355	13.3613
	42051	42100	CCNA_00040	YcxB-like membrane protein	-	CDS	32.7479	12.9032
	42101	42150	CCNA_00040	YcxB-like membrane protein	-	CDS	33.7956	12.8269
	42151	42200	CCNA_00040	YcxB-like membrane protein	-	CDS	34.1674	18.9731
	42201	42250	CCNA_00040	YcxB-like membrane protein	-	CDS	30.754	21.6454
	42251	42300	CCNA_00040	YcxB-like membrane protein	-	CDS	29.1318	15.8809
	42301	42350	CCNA_00040	YcxB-like membrane protein	-	CDS	30.6526	13.2468
	42351	42400	CCNA_00040	YcxB-like membrane protein	-	CDS	34.0998	12.8269
	42401	42450	CCNA_00040	YcxB-like membrane protein	-	CDS	36.702	10.7654
	42451	42500	CCNA_00040	YcxB-like membrane protein	-	CDS	36.8034	8.6276
	42501	42550	CCNA_00040	YcxB-like membrane protein	-	CDS	27.0027	4.9246
	42551	42600	CCNA_00041	protein translation initiation factor 2 IF-2	-	CDS	30.416	6.26074
	42601	42650	CCNA_00041	protein translation initiation factor 2 IF-2	-	CDS	35.6882	8.55125
	42651	42700	CCNA_00041	protein translation initiation factor 2 IF-2	-	CDS	35.6206	11.2235
	42701	42750	CCNA_00041	protein translation initiation factor 2 IF-2	-	CDS	36.871	8.933
	42751	42800	CCNA_00041	protein translation initiation factor 2 IF-2	-	CDS	36.3303	14.0867
	42801	42850	CCNA_00041	protein translation initiation factor 2 IF-2	-	CDS	34.8771	18.4005
	42851	42900	CCNA_00041	protein translation initiation factor 2 IF-2	-	CDS	34.7757	23.1724
	42901	42950	CCNA_00041	protein translation initiation factor 2 IF-2	-	CDS	34.1336	20.691
	42951	43000	CCNA_00041	protein translation initiation factor 2 IF-2	-	CDS	29.4022	24.8902
	43001	43050	CCNA_00041	protein translation initiation factor 2 IF-2	-	CDS	23.5217	33.8614
	43051	43100	CCNA_00041	protein translation initiation factor 2 IF-2	-	CDS	23.8597	33.1743
	43101	43150	CCNA_00041	protein translation initiation factor 2 IF-2	-	CDS	27.0703	29.2804
	43151	43200	CCNA_00041	protein translation initiation factor 2 IF-2	-	CDS	29.5036	22.9815
	43201	43250	CCNA_00041	protein translation initiation factor 2 IF-2	-	CDS	31.903	29.0132
	43251	43300	CCNA_00041	protein translation initiation factor 2 IF-2	-	CDS	29.4698	35.3503
	43301	43350	CCNA_00041	protein translation initiation factor 2 IF-2	-	CDS	25.4819	34.205
	43351	43400	CCNA_00041	protein translation initiation factor 2 IF-2	-	CDS	23.2852	36.8009
	43401	43450	CCNA_00041	protein translation initiation factor 2 IF-2	-	CDS	23.3866	36.9154
	43451	43500	CCNA_00041	protein translation initiation factor 2 IF-2	-	CDS	23.1838	38.7479
	43501	43550	CCNA_00041	protein translation initiation factor 2 IF-2	-	CDS	25.6509	39.8549
	43551	43600	CCNA_00041	protein translation initiation factor 2 IF-2	-	CDS	28.6925	35.7702
	43601	43650	CCNA_00041	protein translation initiation factor 2 IF-2	-	CDS	31.5313	36.0374
	43651	43700	CCNA_00041	protein translation initiation factor 2 IF-2	-	CDS	33.1873	35.8465
	43701	43750	CCNA_00041	protein translation initiation factor 2 IF-2	-	CDS	33.2211	32.4489
	43751	43800	CCNA_00041	protein translation initiation factor 2 IF-2	-	CDS	31.2271	33.2506
	43801	43850	CCNA_00041	protein translation initiation factor 2 IF-2	-	CDS	26.293	34.7395
	43851	43900	CCNA_00041	protein translation initiation factor 2 IF-2	-	CDS	24.975	39.6259
	43901	43950	CCNA_00041	protein translation initiation factor 2 IF-2	-	CDS	24.637	38.7479
	43951	44000	CCNA_00041	protein translation initiation factor 2 IF-2	-	CDS	24.8398	37.7935
	44001	44050	CCNA_00041	protein translation initiation factor 2 IF-2	-	CDS	25.0763	34.5104
	44051	44100	CCNA_00041	protein translation initiation factor 2 IF-2	-	CDS	26.3606	29.5858
	44101	44150	CCNA_00041	protein translation initiation factor 2 IF-2	-	CDS	30.9568	30.2348
	44151	44200	CCNA_00041	protein translation initiation factor 2 IF-2	-	CDS	35.4854	29.4331
	44201	44250	CCNA_00041	protein translation initiation factor 2 IF-2	-	CDS	36.0599	19.7366
	44251	44300	CCNA_00041	protein translation initiation factor 2 IF-2	-	CDS	33.0521	21.8362
	44301	44350	CCNA_00041	protein translation initiation factor 2 IF-2	-	CDS	31.5313	32.678
	44351	44400	CCNA_00041	protein translation initiation factor 2 IF-2	-	CDS	30.2133	38.3279
	44401	44450	CCNA_00041	protein translation initiation factor 2 IF-2	-	CDS	24.8736	37.2972
	44451	44500	CCNA_00041	protein translation initiation factor 2 IF-2	-	CDS	22.7106	32.2581
	44501	44550	CCNA_00041	protein translation initiation factor 2 IF-2	-	CDS	22.4403	27.8679
	44551	44600	CCNA_00041	protein translation initiation factor 2 IF-2	-	CDS	17.3709	23.3632
	44601	44650	CCNA_00041	protein translation initiation factor 2 IF-2	-	CDS	10.1725	15.9954
	44651	44700	CCNA_00041	protein translation initiation factor 2 IF-2	-	CDS	5.17073	8.51308
	44701	44750	CCNA_00041	protein translation initiation factor 2 IF-2	-	CDS	9.26	14.3157
	44751	44800	CCNA_00041	protein translation initiation factor 2 IF-2	-	CDS	13.8562	21.1491
	44801	44850	CCNA_00041	protein translation initiation factor 2 IF-2	-	CDS	16.8302	25.7683
	44851	44900	CCNA_00041	protein translation initiation factor 2 IF-2	-	CDS	21.3926	32.4108
	44901	44950	CCNA_00041	protein translation initiation factor 2 IF-2	-	CDS	21.2574	32.0672
	44951	45000	CCNA_00041	protein translation initiation factor 2 IF-2	-	CDS	14.7349	24.9666
	45001	45050	CCNA_00041	protein translation initiation factor 2 IF-2	-	CDS	9.09102	15.9954
	45051	45100	CCNA_00041	protein translation initiation factor 2 IF-2	-	CDS	4.29204	4.58103
	45101	45150	CCNA_00041	protein translation initiation factor 2 IF-2	-	CDS	0.980072	0.648979
	45151	45200	CCNA_00041	protein translation initiation factor 2 IF-2	-	CDS	2.56847	3.05402
	45201	45250	CCNA_00041	protein translation initiation factor 2 IF-2	-	CDS	6.82671	10.0019
	45251	45300	CCNA_00041	protein translation initiation factor 2 IF-2	-	CDS	7.84058	11.6434
	45301	45350	CCNA_00041	protein translation initiation factor 2 IF-2	-	CDS	7.46883	10.8799
	45351	45400	CCNA_00041	protein translation initiation factor 2 IF-2	-	CDS	9.73313	15.2701
	45401	45450	CCNA_00041	protein translation initiation factor 2 IF-2	-	CDS	15.6136	22.447
	45451	45500	CCNA_00041	protein translation initiation factor 2 IF-2	-	CDS	21.5278	23.1342
	45501	45550	CCNA_00041	protein translation initiation factor 2 IF-2	-	CDS	26.0902	24.4703
	45551	45600	CCNA_00041	protein translation initiation factor 2 IF-2	-	CDS	28.3207	25.7683
	45601	45650	CCNA_00041	protein translation initiation factor 2 IF-2	-	CDS	31.4637	19.4312
	45651	45700					33.9308	11.6816
	45701	45750					35.046	11.7961
	45751	45800					37.5807	13.1705
	45801	45850					39.6084	24.9666
	45851	45900	CCNA_00042	RNA-binding protein, YlxR family	-	CDS	39.5409	30.0439
	45901	45950	CCNA_00042	RNA-binding protein, YlxR family	-	CDS	38.4932	26.0737
	45951	46000	CCNA_00042	RNA-binding protein, YlxR family	-	CDS	40.4871	24.623
	46001	46050	CCNA_00042	RNA-binding protein, YlxR family	-	CDS	40.9603	31.1128
	46051	46100	CCNA_00042	RNA-binding protein, YlxR family	-	CDS	35.1136	38.5952
	46101	46150	CCNA_00042	RNA-binding protein, YlxR family	-	CDS	28.4559	37.7935
	46151	46200	CCNA_00042	RNA-binding protein, YlxR family	-	CDS	25.1439	32.1054
	46201	46250	CCNA_00042	RNA-binding protein, YlxR family	-	CDS	26.0226	34.8158
	46251	46300	CCNA_00042	RNA-binding protein, YlxR family	-	CDS	27.2731	38.2134
	46301	46350	CCNA_00042	RNA-binding protein, YlxR family	-	CDS	27.5772	32.1817
	46351	46400	CCNA_00042	RNA-binding protein, YlxR family	-	CDS	27.2055	34.7013
	46401	46450	CCNA_00042	RNA-binding protein, YlxR family	-	CDS	28.7601	40.3512
	46451	46500	CCNA_00042	RNA-binding protein, YlxR family	-	CDS	32.8155	41.0002
	46501	46550	CCNA_00042	RNA-binding protein, YlxR family	-	CDS	31.7003	34.3577
	46551	46600					32.2748	29.7385
	46601	46650	nusA	N utilization substance protein A NusA	-	CDS	34.9784	22.2562
	46651	46700	nusA	N utilization substance protein A NusA	-	CDS	28.9628	18.4005
	46701	46750	nusA	N utilization substance protein A NusA	-	CDS	24.4342	24.0886
	46751	46800	nusA	N utilization substance protein A NusA	-	CDS	28.5911	34.7395
	46801	46850	nusA	N utilization substance protein A NusA	-	CDS	29.7739	37.7935
	46851	46900	nusA	N utilization substance protein A NusA	-	CDS	33.6266	39.4732
	46901	46950	nusA	N utilization substance protein A NusA	-	CDS	34.6743	42.6036
	46951	47000	nusA	N utilization substance protein A NusA	-	CDS	33.4576	41.0765
	47001	47050	nusA	N utilization substance protein A NusA	-	CDS	32.579	35.3121
	47051	47100	nusA	N utilization substance protein A NusA	-	CDS	33.9308	28.3642
	47101	47150	nusA	N utilization substance protein A NusA	-	CDS	33.1535	28.975
	47151	47200	nusA	N utilization substance protein A NusA	-	CDS	31.5651	32.1435
	47201	47250	nusA	N utilization substance protein A NusA	-	CDS	29.7739	31.5709
	47251	47300	nusA	N utilization substance protein A NusA	-	CDS	27.3068	28.6696
	47301	47350	nusA	N utilization substance protein A NusA	-	CDS	29.4698	23.1724
	47351	47400	nusA	N utilization substance protein A NusA	-	CDS	32.3762	16.5299
	47401	47450	nusA	N utilization substance protein A NusA	-	CDS	30.5512	23.2105
	47451	47500	nusA	N utilization substance protein A NusA	-	CDS	27.9828	32.4489
	47501	47550	nusA	N utilization substance protein A NusA	-	CDS	27.4758	33.8996
	47551	47600	nusA	N utilization substance protein A NusA	-	CDS	27.5434	30.502
	47601	47650	nusA	N utilization substance protein A NusA	-	CDS	29.0642	33.4797
	47651	47700	nusA	N utilization substance protein A NusA	-	CDS	31.1933	35.4648
	47701	47750	nusA	N utilization substance protein A NusA	-	CDS	33.6604	34.4341
	47751	47800	nusA	N utilization substance protein A NusA	-	CDS	33.3901	35.8084
	47801	47850	nusA	N utilization substance protein A NusA	-	CDS	35.0798	33.8233
	47851	47900	nusA	N utilization substance protein A NusA	-	CDS	31.7679	27.7152
	47901	47950	nusA	N utilization substance protein A NusA	-	CDS	28.9628	26.9517
	47951	48000	nusA	N utilization substance protein A NusA	-	CDS	31.4975	30.7311
	48001	48050	nusA	N utilization substance protein A NusA	-	CDS	34.4377	30.1584
	48051	48100	nusA	N utilization substance protein A NusA	-	CDS	30.9568	28.4405
	48101	48150	nusA	N utilization substance protein A NusA	-	CDS	29.3346	32.1817
	48151	48200	nusA	N utilization substance protein A NusA	-	CDS	32.2748	28.5932
	48201	48250	nusA	N utilization substance protein A NusA	-	CDS	34.0998	28.7841
	48251	48300	nusA	N utilization substance protein A NusA	-	CDS	33.4239	23.1724
	48301	48350	CCNA_00044	ribosome maturation protein RimP	-	CDS	31.903	24.0122
	48351	48400	CCNA_00044	ribosome maturation protein RimP	-	CDS	30.2133	26.9135
	48401	48450	CCNA_00044	ribosome maturation protein RimP	-	CDS	30.8892	28.5169
	48451	48500	CCNA_00044	ribosome maturation protein RimP	-	CDS	32.3424	37.4881
	48501	48550	CCNA_00044	ribosome maturation protein RimP	-	CDS	33.6604	35.9611
	48551	48600	CCNA_00044	ribosome maturation protein RimP	-	CDS	30.0105	33.0597
	48601	48650	CCNA_00044	ribosome maturation protein RimP	-	CDS	30.7202	34.0523
	48651	48700	CCNA_00044	ribosome maturation protein RimP	-	CDS	33.7956	31.7618
	48701	48750	CCNA_00044	ribosome maturation protein RimP	-	CDS	31.3961	28.6696
	48751	48800	CCNA_00044	ribosome maturation protein RimP	-	CDS	34.066	21.3018
	48801	48850	CCNA_00044	ribosome maturation protein RimP	-	CDS	36.8034	17.7515
	48851	48900					39.2367	25.3102
	48901	48950					48.5643	22.3707
	48951	49000					51.9776	15.9954
	49001	49050					38.8311	18.2478
	49051	49100					32.7479	14.8502
	49101	49150	CCNA_00045	inorganic pyrophosphatase	+	CDS	34.6405	16.6062
	49151	49200	CCNA_00045	inorganic pyrophosphatase	+	CDS	34.4377	23.6686
	49201	49250	CCNA_00045	inorganic pyrophosphatase	+	CDS	33.3225	22.3707
	49251	49300	CCNA_00045	inorganic pyrophosphatase	+	CDS	29.7063	26.3791
	49301	49350	CCNA_00045	inorganic pyrophosphatase	+	CDS	25.955	29.5095
	49351	49400	CCNA_00045	inorganic pyrophosphatase	+	CDS	27.949	26.4173
	49401	49450	CCNA_00045	inorganic pyrophosphatase	+	CDS	30.5174	23.2487
	49451	49500	CCNA_00045	inorganic pyrophosphatase	+	CDS	30.416	19.8511
	49501	49550	CCNA_00045	inorganic pyrophosphatase	+	CDS	31.5313	12.9032
	49551	49600	CCNA_00045	inorganic pyrophosphatase	+	CDS	36.4317	16.6062
	49601	49650	CCNA_00045	inorganic pyrophosphatase	+	CDS	35.0122	16.1099
	49651	49700	CCNA_00046	hypothetical protein	-	CDS	32.2748	17.5224
	49701	49750	CCNA_00046	hypothetical protein	-	CDS	37.209	19.3167
	49751	49800	CCNA_00046	hypothetical protein	-	CDS	34.9447	18.9349
	49801	49850	CCNA_00046	hypothetical protein	-	CDS	30.8892	21.569
	49851	49900	CCNA_00046	hypothetical protein	-	CDS	32.6466	24.2413
	49901	49950	CCNA_00046	hypothetical protein	-	CDS	32.8831	28.8605
	49951	50000	CCNA_00046	hypothetical protein	-	CDS	31.4975	17.4461
	50001	50050	CCNA_00046	hypothetical protein	-	CDS	29.7739	14.0103
	50051	50100					27.3744	16.9116
	50101	50150	CCNA_00047	tRNA m7-G46 methyltransferase	-	CDS	26.7999	16.4535
	50151	50200	CCNA_00047	tRNA m7-G46 methyltransferase	-	CDS	27.3068	29.5858
	50201	50250	CCNA_00047	tRNA m7-G46 methyltransferase	-	CDS	25.8536	35.1594
	50251	50300	CCNA_00047	tRNA m7-G46 methyltransferase	-	CDS	27.3068	38.5188
	50301	50350	CCNA_00047	tRNA m7-G46 methyltransferase	-	CDS	27.6448	46.7265
	50351	50400	CCNA_00047	tRNA m7-G46 methyltransferase	-	CDS	26.8675	46.7647
	50401	50450	CCNA_00047	tRNA m7-G46 methyltransferase	-	CDS	27.3406	40.4657
	50451	50500	CCNA_00047	tRNA m7-G46 methyltransferase	-	CDS	25.7185	37.1063
	50501	50550	CCNA_00047	tRNA m7-G46 methyltransferase	-	CDS	25.6171	39.7786
	50551	50600	CCNA_00047	tRNA m7-G46 methyltransferase	-	CDS	26.462	44.8177
	50601	50650	CCNA_00047	tRNA m7-G46 methyltransferase	-	CDS	28.6249	41.5728
	50651	50700	CCNA_00047	tRNA m7-G46 methyltransferase	-	CDS	29.2332	38.8624
	50701	50750	CCNA_00047	tRNA m7-G46 methyltransferase	-	CDS	26.0226	37.5644
	50751	50800	CCNA_00047	tRNA m7-G46 methyltransferase	-	CDS	27.2055	33.0979
	50801	50850	CCNA_00047	tRNA m7-G46 methyltransferase	-	CDS	29.6049	21.1873
	50851	50900					32.3762	8.97118
	50901	50950	metK	S-adenosylmethionine synthetase	-	CDS	32.241	13.8194
	50951	51000	metK	S-adenosylmethionine synthetase	-	CDS	33.0183	29.0513
	51001	51050	metK	S-adenosylmethionine synthetase	-	CDS	29.1318	33.8614
	51051	51100	metK	S-adenosylmethionine synthetase	-	CDS	28.7939	34.7395
	51101	51150	metK	S-adenosylmethionine synthetase	-	CDS	31.5989	34.2432
	51151	51200	metK	S-adenosylmethionine synthetase	-	CDS	29.436	37.4499
	51201	51250	metK	S-adenosylmethionine synthetase	-	CDS	28.0841	38.7097
	51251	51300	metK	S-adenosylmethionine synthetase	-	CDS	25.9888	38.6715
	51301	51350	metK	S-adenosylmethionine synthetase	-	CDS	24.1639	36.3046
	51351	51400	metK	S-adenosylmethionine synthetase	-	CDS	28.0841	31.7236
	51401	51450	metK	S-adenosylmethionine synthetase	-	CDS	31.5989	28.8223
	51451	51500	metK	S-adenosylmethionine synthetase	-	CDS	32.2748	28.326
	51501	51550	metK	S-adenosylmethionine synthetase	-	CDS	31.9706	28.6314
	51551	51600	metK	S-adenosylmethionine synthetase	-	CDS	30.2809	31.6091
	51601	51650	metK	S-adenosylmethionine synthetase	-	CDS	28.8952	35.083
	51651	51700	metK	S-adenosylmethionine synthetase	-	CDS	27.2055	32.8307
	51701	51750	metK	S-adenosylmethionine synthetase	-	CDS	28.0504	29.0132
	51751	51800	metK	S-adenosylmethionine synthetase	-	CDS	30.1457	21.7599
	51801	51850	metK	S-adenosylmethionine synthetase	-	CDS	34.7081	15.0029
	51851	51900	metK	S-adenosylmethionine synthetase	-	CDS	36.0261	20.9582
	51901	51950	metK	S-adenosylmethionine synthetase	-	CDS	31.9706	27.6007
	51951	52000	metK	S-adenosylmethionine synthetase	-	CDS	30.1119	30.5784
	52001	52050	metK	S-adenosylmethionine synthetase	-	CDS	30.1795	27.7534
	52051	52100	metK	S-adenosylmethionine synthetase	-	CDS	32.8493	16.4917
	52101	52150	metK	S-adenosylmethionine synthetase	-	CDS	35.1136	14.3539
	52151	52200					34.1336	14.812
	52201	52250	hipB	HTH transcriptional regulator	-	CDS	34.0322	10.7272
	52251	52300	hipB	HTH transcriptional regulator	-	CDS	36.1275	18.9349
	52301	52350	hipB	HTH transcriptional regulator	-	CDS	35.046	14.0485
	52351	52400	hipB	HTH transcriptional regulator	-	CDS	33.9308	17.866
	52401	52450	hipB	HTH transcriptional regulator	-	CDS	34.8771	18.4768
	52451	52500	hipB	HTH transcriptional regulator	-	CDS	34.3701	19.6602
	52501	52550	hipB	HTH transcriptional regulator	-	CDS	31.4975	21.4163
	52551	52600	hipB	HTH transcriptional regulator	-	CDS	34.066	19.9656
	52601	52650	hipB	HTH transcriptional regulator	-	CDS	35.6882	21.569
	52651	52700	hipB	HTH transcriptional regulator	-	CDS	39.3719	10.9563
	52701	52750	CCNA_00050	apolipoprotein N-acyltransferase	-	CDS	42.819	2.02329
	52751	52800	CCNA_00050	apolipoprotein N-acyltransferase	-	CDS	45.1847	2.48139
	52801	52850	CCNA_00050	apolipoprotein N-acyltransferase	-	CDS	44.8468	5.84081
	52851	52900	CCNA_00050	apolipoprotein N-acyltransferase	-	CDS	38.2904	18.4005
	52901	52950	CCNA_00050	apolipoprotein N-acyltransferase	-	CDS	28.0841	30.6165
	52951	53000	CCNA_00050	apolipoprotein N-acyltransferase	-	CDS	25.8536	31.8381
	53001	53050	CCNA_00050	apolipoprotein N-acyltransferase	-	CDS	27.7124	29.5858
	53051	53100	CCNA_00050	apolipoprotein N-acyltransferase	-	CDS	27.6786	22.8288
	53101	53150	CCNA_00050	apolipoprotein N-acyltransferase	-	CDS	29.8415	21.9126
	53151	53200	CCNA_00050	apolipoprotein N-acyltransferase	-	CDS	31.4637	21.9889
	53201	53250	CCNA_00050	apolipoprotein N-acyltransferase	-	CDS	33.4239	17.217
	53251	53300	CCNA_00050	apolipoprotein N-acyltransferase	-	CDS	37.1076	16.0718
	53301	53350	CCNA_00050	apolipoprotein N-acyltransferase	-	CDS	33.6604	14.6975
	53351	53400	CCNA_00050	apolipoprotein N-acyltransferase	-	CDS	31.1595	22.6379
	53401	53450	CCNA_00050	apolipoprotein N-acyltransferase	-	CDS	30.416	28.097
	53451	53500	CCNA_00050	apolipoprotein N-acyltransferase	-	CDS	28.3883	29.5858
	53501	53550	CCNA_00050	apolipoprotein N-acyltransferase	-	CDS	28.8614	21.8744
	53551	53600	CCNA_00050	apolipoprotein N-acyltransferase	-	CDS	28.6587	17.8278
	53601	53650	CCNA_00050	apolipoprotein N-acyltransferase	-	CDS	26.1916	18.744
	53651	53700	CCNA_00050	apolipoprotein N-acyltransferase	-	CDS	20.9195	22.5234
	53701	53750	CCNA_00050	apolipoprotein N-acyltransferase	-	CDS	18.4186	26.8754
	53751	53800	CCNA_00050	apolipoprotein N-acyltransferase	-	CDS	20.2436	29.0513
	53801	53850	CCNA_00050	apolipoprotein N-acyltransferase	-	CDS	21.7982	24.9284
	53851	53900	CCNA_00050	apolipoprotein N-acyltransferase	-	CDS	22.3727	26.8754
	53901	53950	CCNA_00050	apolipoprotein N-acyltransferase	-	CDS	22.4403	32.4108
	53951	54000	CCNA_00050	apolipoprotein N-acyltransferase	-	CDS	22.5079	34.205
	54001	54050	CCNA_00050	apolipoprotein N-acyltransferase	-	CDS	22.9472	36.4573
	54051	54100	CCNA_00050	apolipoprotein N-acyltransferase	-	CDS	23.0486	33.0597
	54101	54150	CCNA_00050	apolipoprotein N-acyltransferase	-	CDS	23.8597	34.9685
	54151	54200	CCNA_00050	apolipoprotein N-acyltransferase	-	CDS	20.0746	35.2739
	54201	54250	CCNA_00050	apolipoprotein N-acyltransferase	-	CDS	18.4862	33.976
	54251	54300	CCNA_00050	apolipoprotein N-acyltransferase	-	CDS	19.5339	33.8996
	54301	54350	corC	magnesium and cobalt efflux protein CorC	-	CDS	20.6491	35.3503
	54351	54400	corC	magnesium and cobalt efflux protein CorC	-	CDS	22.1361	34.3577
	54401	54450	corC	magnesium and cobalt efflux protein CorC	-	CDS	23.3528	34.854
	54451	54500	corC	magnesium and cobalt efflux protein CorC	-	CDS	22.7106	35.7702
	54501	54550	corC	magnesium and cobalt efflux protein CorC	-	CDS	21.5616	36.4573
	54551	54600	corC	magnesium and cobalt efflux protein CorC	-	CDS	23.3866	35.3503
	54601	54650	corC	magnesium and cobalt efflux protein CorC	-	CDS	27.2393	32.6398
	54651	54700	corC	magnesium and cobalt efflux protein CorC	-	CDS	29.7739	29.4331
	54701	54750	corC	magnesium and cobalt efflux protein CorC	-	CDS	32.0382	35.732
	54751	54800	corC	magnesium and cobalt efflux protein CorC	-	CDS	29.7739	38.2134
	54801	54850	corC	magnesium and cobalt efflux protein CorC	-	CDS	29.3008	38.7097
	54851	54900	corC	magnesium and cobalt efflux protein CorC	-	CDS	30.3147	34.9685
	54901	54950	corC	magnesium and cobalt efflux protein CorC	-	CDS	29.6725	29.7767
	54951	55000	corC	magnesium and cobalt efflux protein CorC	-	CDS	26.8337	29.7003
	55001	55050	corC	magnesium and cobalt efflux protein CorC	-	CDS	25.9212	29.1659
	55051	55100	corC	magnesium and cobalt efflux protein CorC	-	CDS	21.1898	29.853
	55101	55150	corC	magnesium and cobalt efflux protein CorC	-	CDS	17.5737	29.2041
	55151	55200	corC	magnesium and cobalt efflux protein CorC	-	CDS	22.3389	29.1277
	55201	55250	corC	magnesium and cobalt efflux protein CorC	-	CDS	26.7661	24.7757
	55251	55300	CCNA_00052	metal-dependent hydrolase/metalloproteinase	-	CDS	30.0443	24.4703
	55301	55350	CCNA_00052	metal-dependent hydrolase/metalloproteinase	-	CDS	32.579	18.2096
	55351	55400	CCNA_00052	metal-dependent hydrolase/metalloproteinase	-	CDS	31.3285	19.6984
	55401	55450	CCNA_00052	metal-dependent hydrolase/metalloproteinase	-	CDS	30.7202	23.3251
	55451	55500	CCNA_00052	metal-dependent hydrolase/metalloproteinase	-	CDS	34.1336	16.339
	55501	55550	CCNA_00052	metal-dependent hydrolase/metalloproteinase	-	CDS	34.5729	14.4684
	55551	55600	CCNA_00052	metal-dependent hydrolase/metalloproteinase	-	CDS	31.9368	17.3316
	55601	55650	CCNA_00052	metal-dependent hydrolase/metalloproteinase	-	CDS	25.9888	19.1258
	55651	55700	CCNA_00052	metal-dependent hydrolase/metalloproteinase	-	CDS	28.3207	11.5671
	55701	55750	phoH	phosphate starvation-inducible protein PhoH	-	CDS	31.8355	15.9572
	55751	55800	phoH	phosphate starvation-inducible protein PhoH	-	CDS	29.7063	28.5932
	55801	55850	phoH	phosphate starvation-inducible protein PhoH	-	CDS	29.098	30.502
	55851	55900	phoH	phosphate starvation-inducible protein PhoH	-	CDS	26.5633	34.3959
	55901	55950	phoH	phosphate starvation-inducible protein PhoH	-	CDS	25.5833	33.6706
	55951	56000	phoH	phosphate starvation-inducible protein PhoH	-	CDS	30.9906	32.7543
	56001	56050	phoH	phosphate starvation-inducible protein PhoH	-	CDS	29.9429	32.9834
	56051	56100	phoH	phosphate starvation-inducible protein PhoH	-	CDS	28.4221	31.151
	56101	56150	phoH	phosphate starvation-inducible protein PhoH	-	CDS	30.9568	24.394
	56151	56200	phoH	phosphate starvation-inducible protein PhoH	-	CDS	30.8216	29.3949
	56201	56250	phoH	phosphate starvation-inducible protein PhoH	-	CDS	28.5573	35.7702
	56251	56300	phoH	phosphate starvation-inducible protein PhoH	-	CDS	27.442	34.3195
	56301	56350	phoH	phosphate starvation-inducible protein PhoH	-	CDS	28.1517	28.3642
	56351	56400	phoH	phosphate starvation-inducible protein PhoH	-	CDS	23.5893	25.8446
	56401	56450	phoH	phosphate starvation-inducible protein PhoH	-	CDS	18.351	29.2804
	56451	56500	phoH	phosphate starvation-inducible protein PhoH	-	CDS	16.9654	29.853
	56501	56550	phoH	phosphate starvation-inducible protein PhoH	-	CDS	18.4524	28.9368
	56551	56600	phoH	phosphate starvation-inducible protein PhoH	-	CDS	23.0486	30.5784
	56601	56650	phoH	phosphate starvation-inducible protein PhoH	-	CDS	23.7245	32.1817
	56651	56700	phoH	phosphate starvation-inducible protein PhoH	-	CDS	26.0226	34.3577
	56701	56750	CCNA_00054	tRNA 2-methylthioadenosine synthase	-	CDS	28.1179	37.1445
	56751	56800	CCNA_00054	tRNA 2-methylthioadenosine synthase	-	CDS	26.9689	38.9006
	56801	56850	CCNA_00054	tRNA 2-methylthioadenosine synthase	-	CDS	28.0166	39.3968
	56851	56900	CCNA_00054	tRNA 2-methylthioadenosine synthase	-	CDS	31.1933	40.1222
	56901	56950	CCNA_00054	tRNA 2-methylthioadenosine synthase	-	CDS	30.0781	42.2218
	56951	57000	CCNA_00054	tRNA 2-methylthioadenosine synthase	-	CDS	28.2869	40.3512
	57001	57050	CCNA_00054	tRNA 2-methylthioadenosine synthase	-	CDS	27.2393	36.7246
	57051	57100	CCNA_00054	tRNA 2-methylthioadenosine synthase	-	CDS	27.5434	34.0905
	57101	57150	CCNA_00054	tRNA 2-methylthioadenosine synthase	-	CDS	31.3961	25.3102
	57151	57200	CCNA_00054	tRNA 2-methylthioadenosine synthase	-	CDS	33.728	20.3856
	57201	57250	CCNA_00054	tRNA 2-methylthioadenosine synthase	-	CDS	31.7679	29.3186
	57251	57300	CCNA_00054	tRNA 2-methylthioadenosine synthase	-	CDS	31.5313	32.7543
	57301	57350	CCNA_00054	tRNA 2-methylthioadenosine synthase	-	CDS	32.7479	32.4489
	57351	57400	CCNA_00054	tRNA 2-methylthioadenosine synthase	-	CDS	30.9568	32.2581
	57401	57450	CCNA_00054	tRNA 2-methylthioadenosine synthase	-	CDS	28.1855	36.0374
	57451	57500	CCNA_00054	tRNA 2-methylthioadenosine synthase	-	CDS	28.4221	35.6938
	57501	57550	CCNA_00054	tRNA 2-methylthioadenosine synthase	-	CDS	28.8952	38.2516
	57551	57600	CCNA_00054	tRNA 2-methylthioadenosine synthase	-	CDS	24.8398	37.6408
	57601	57650	CCNA_00054	tRNA 2-methylthioadenosine synthase	-	CDS	23.6569	30.8456
	57651	57700	CCNA_00054	tRNA 2-methylthioadenosine synthase	-	CDS	26.2254	23.745
	57701	57750	CCNA_00054	tRNA 2-methylthioadenosine synthase	-	CDS	29.2332	22.5234
	57751	57800	CCNA_00054	tRNA 2-methylthioadenosine synthase	-	CDS	30.7202	18.515
	57801	57850	CCNA_00054	tRNA 2-methylthioadenosine synthase	-	CDS	32.3086	9.16206
	57851	57900	CCNA_00054	tRNA 2-methylthioadenosine synthase	-	CDS	33.4914	17.9424
	57901	57950	CCNA_00054	tRNA 2-methylthioadenosine synthase	-	CDS	37.1414	16.3008
	57951	58000	CCNA_00054	tRNA 2-methylthioadenosine synthase	-	CDS	37.9187	13.3613
	58001	58050	CCNA_00054	tRNA 2-methylthioadenosine synthase	-	CDS	33.3225	20.4237
	58051	58100					26.3606	17.9424
	58101	58150					24.6708	16.0336
	58151	58200					28.9628	10.3837
	58201	58250	CCNA_00055	ferric uptake regulation protein	-	CDS	32.2748	9.46746
	58251	58300	CCNA_00055	ferric uptake regulation protein	-	CDS	35.215	14.6975
	58301	58350	CCNA_00055	ferric uptake regulation protein	-	CDS	33.7956	10.8418
	58351	58400	CCNA_00055	ferric uptake regulation protein	-	CDS	32.072	16.7971
	58401	58450	CCNA_00055	ferric uptake regulation protein	-	CDS	32.579	23.5541
	58451	58500	CCNA_00055	ferric uptake regulation protein	-	CDS	28.929	25.8446
	58501	58550	CCNA_00055	ferric uptake regulation protein	-	CDS	30.6188	28.326
	58551	58600	CCNA_00055	ferric uptake regulation protein	-	CDS	36.9048	20.8819
	58601	58650	CCNA_00055	ferric uptake regulation protein	-	CDS	34.3025	8.09315
	58651	58700	CCNA_00056	ribosomal-protein-S18-alanine acetyltransferase	-	CDS	31.5651	15.041
	58701	58750	CCNA_00056	ribosomal-protein-S18-alanine acetyltransferase	-	CDS	28.6249	21.2636
	58751	58800	CCNA_00056	ribosomal-protein-S18-alanine acetyltransferase	-	CDS	21.8658	20.6528
	58801	58850	CCNA_00056	ribosomal-protein-S18-alanine acetyltransferase	-	CDS	14.6335	21.0346
	58851	58900	CCNA_00056	ribosomal-protein-S18-alanine acetyltransferase	-	CDS	14.0928	22.9433
	58901	58950	CCNA_00056	ribosomal-protein-S18-alanine acetyltransferase	-	CDS	19.8042	26.6845
	58951	59000	CCNA_00056	ribosomal-protein-S18-alanine acetyltransferase	-	CDS	22.7782	28.4024
	59001	59050	CCNA_00056	ribosomal-protein-S18-alanine acetyltransferase	-	CDS	25.7185	25.0811
	59051	59100	CCNA_00056	ribosomal-protein-S18-alanine acetyltransferase	-	CDS	27.0703	19.0494
	59101	59150	CCNA_00056	ribosomal-protein-S18-alanine acetyltransferase	-	CDS	21.7644	15.9954
	59151	59200	CCNA_00057	tRNA threonylcarbamoyl adenosine modification protein, YeaZ family	-	CDS	12.3692	15.4228
	59201	59250	CCNA_00057	tRNA threonylcarbamoyl adenosine modification protein, YeaZ family	-	CDS	9.63175	15.9572
	59251	59300	CCNA_00057	tRNA threonylcarbamoyl adenosine modification protein, YeaZ family	-	CDS	14.3293	23.3251
	59301	59350	CCNA_00057	tRNA threonylcarbamoyl adenosine modification protein, YeaZ family	-	CDS	21.663	30.6929
	59351	59400	CCNA_00057	tRNA threonylcarbamoyl adenosine modification protein, YeaZ family	-	CDS	25.2791	25.5392
	59401	59450	CCNA_00057	tRNA threonylcarbamoyl adenosine modification protein, YeaZ family	-	CDS	25.2791	20.8819
	59451	59500	CCNA_00057	tRNA threonylcarbamoyl adenosine modification protein, YeaZ family	-	CDS	27.8476	27.3716
	59501	59550	CCNA_00057	tRNA threonylcarbamoyl adenosine modification protein, YeaZ family	-	CDS	26.5295	31.8
	59551	59600	CCNA_00057	tRNA threonylcarbamoyl adenosine modification protein, YeaZ family	-	CDS	22.1699	33.7087
	59601	59650	CCNA_00057	tRNA threonylcarbamoyl adenosine modification protein, YeaZ family	-	CDS	20.9195	34.9685
	59651	59700	CCNA_00057	tRNA threonylcarbamoyl adenosine modification protein, YeaZ family	-	CDS	22.6431	33.8614
	59701	59750	CCNA_00057	tRNA threonylcarbamoyl adenosine modification protein, YeaZ family	-	CDS	22.5417	33.8996
	59751	59800	CCNA_00058	hypothetical protein	-	CDS	23.0824	35.1594
	59801	59850	CCNA_00058	hypothetical protein	-	CDS	26.6647	34.2432
	59851	59900	CCNA_00058	hypothetical protein	-	CDS	27.9152	35.2739
	59901	59950	CCNA_00058	hypothetical protein	-	CDS	27.6448	36.1901
	59951	60000	CCNA_00058	hypothetical protein	-	CDS	26.8337	38.4425
	60001	60050	CCNA_00058	hypothetical protein	-	CDS	26.124	39.5114
	60051	60100	CCNA_00058	hypothetical protein	-	CDS	29.0304	35.6175
	60101	60150	CCNA_00058	hypothetical protein	-	CDS	30.8892	27.7916
	60151	60200	CCNA_00058	hypothetical protein	-	CDS	30.6864	29.7003
	60201	60250	CCNA_00058	hypothetical protein	-	CDS	26.5971	34.3195
	60251	60300	CCNA_00058	hypothetical protein	-	CDS	27.7462	33.0597
	60301	60350	CCNA_00058	hypothetical protein	-	CDS	29.436	28.975
	60351	60400	CCNA_00058	hypothetical protein	-	CDS	27.78	16.5299
	60401	60450					29.7401	17.9805
	60451	60500					25.2115	25.3102
	60501	60550	CCNA_00059	malonic semialdehyde reductase	-	CDS	24.0963	23.4396
	60551	60600	CCNA_00059	malonic semialdehyde reductase	-	CDS	28.9628	29.624
	60601	60650	CCNA_00059	malonic semialdehyde reductase	-	CDS	31.2271	31.8763
	60651	60700	CCNA_00059	malonic semialdehyde reductase	-	CDS	29.6049	37.4117
	60701	60750	CCNA_00059	malonic semialdehyde reductase	-	CDS	31.1595	41.6492
	60751	60800	CCNA_00059	malonic semialdehyde reductase	-	CDS	32.5114	41.4583
	60801	60850	CCNA_00059	malonic semialdehyde reductase	-	CDS	31.5989	30.4257
	60851	60900	CCNA_00059	malonic semialdehyde reductase	-	CDS	34.4377	24.1649
	60901	60950	CCNA_00059	malonic semialdehyde reductase	-	CDS	30.7878	30.3875
	60951	61000	CCNA_00059	malonic semialdehyde reductase	-	CDS	29.6387	34.205
	61001	61050	CCNA_00059	malonic semialdehyde reductase	-	CDS	33.1197	37.5644
	61051	61100	CCNA_00059	malonic semialdehyde reductase	-	CDS	37.2766	32.1054
	61101	61150	CCNA_00059	malonic semialdehyde reductase	-	CDS	38.2228	14.6211
	61151	61200	CCNA_00060	mitochondrial-type Fe-S cluster assembly protein NFU	-	CDS	37.3779	14.0485
	61201	61250	CCNA_00060	mitochondrial-type Fe-S cluster assembly protein NFU	-	CDS	36.4993	25.5392
	61251	61300	CCNA_00060	mitochondrial-type Fe-S cluster assembly protein NFU	-	CDS	30.4498	27.3716
	61301	61350	CCNA_00060	mitochondrial-type Fe-S cluster assembly protein NFU	-	CDS	31.0582	29.1659
	61351	61400	CCNA_00060	mitochondrial-type Fe-S cluster assembly protein NFU	-	CDS	30.2471	27.677
	61401	61450	CCNA_00060	mitochondrial-type Fe-S cluster assembly protein NFU	-	CDS	29.267	22.5616
	61451	61500	CCNA_00060	mitochondrial-type Fe-S cluster assembly protein NFU	-	CDS	30.1795	26.8372
	61501	61550	CCNA_00060	mitochondrial-type Fe-S cluster assembly protein NFU	-	CDS	30.1119	32.1054
	61551	61600	CCNA_00060	mitochondrial-type Fe-S cluster assembly protein NFU	-	CDS	29.9091	36.0374
	61601	61650	CCNA_00060	mitochondrial-type Fe-S cluster assembly protein NFU	-	CDS	28.2531	34.9303
	61651	61700	CCNA_00060	mitochondrial-type Fe-S cluster assembly protein NFU	-	CDS	28.4221	30.8074
	61701	61750	CCNA_00060	mitochondrial-type Fe-S cluster assembly protein NFU	-	CDS	31.1257	18.4005
	61751	61800	CCNA_00060	mitochondrial-type Fe-S cluster assembly protein NFU	-	CDS	33.559	17.217
	61801	61850					34.0998	21.1491
	61851	61900	CCNA_00061	cytochrome p450	+	CDS	32.8831	18.7059
	61901	61950	CCNA_00061	cytochrome p450	+	CDS	33.8294	16.2626
	61951	62000	CCNA_00061	cytochrome p450	+	CDS	33.4239	16.3008
	62001	62050	CCNA_00061	cytochrome p450	+	CDS	33.2887	18.4768
	62051	62100	CCNA_00061	cytochrome p450	+	CDS	32.072	13.3995
	62101	62150	CCNA_00061	cytochrome p450	+	CDS	32.4438	18.1714
	62151	62200	CCNA_00061	cytochrome p450	+	CDS	33.2211	19.0876
	62201	62250	CCNA_00061	cytochrome p450	+	CDS	34.6743	24.8521
	62251	62300	CCNA_00061	cytochrome p450	+	CDS	33.4576	31.6473
	62301	62350	CCNA_00061	cytochrome p450	+	CDS	30.8554	27.448
	62351	62400	CCNA_00061	cytochrome p450	+	CDS	32.6128	25.1193
	62401	62450	CCNA_00061	cytochrome p450	+	CDS	29.1994	30.4257
	62451	62500	CCNA_00061	cytochrome p450	+	CDS	26.9013	33.556
	62501	62550	CCNA_00061	cytochrome p450	+	CDS	27.611	25.5011
	62551	62600	CCNA_00061	cytochrome p450	+	CDS	29.098	24.8521
	62601	62650	CCNA_00061	cytochrome p450	+	CDS	27.2055	24.9666
	62651	62700	CCNA_00061	cytochrome p450	+	CDS	25.9888	25.1575
	62701	62750	CCNA_00061	cytochrome p450	+	CDS	29.9767	28.3642
	62751	62800	CCNA_00061	cytochrome p450	+	CDS	30.4836	30.1203
	62801	62850	CCNA_00061	cytochrome p450	+	CDS	28.6587	25.1193
	62851	62900	CCNA_00061	cytochrome p450	+	CDS	32.41	20.271
	62901	62950	CCNA_00061	cytochrome p450	+	CDS	31.1257	22.867
	62951	63000	CCNA_00061	cytochrome p450	+	CDS	30.4836	24.0886
	63001	63050	CCNA_00061	cytochrome p450	+	CDS	33.7956	13.7431
	63051	63100	CCNA_00061	cytochrome p450	+	CDS	36.9386	4.4665
	63101	63150	CCNA_00061	cytochrome p450	+	CDS	33.8632	8.6276
	63151	63200	CCNA_00061	cytochrome p450	+	CDS	21.5616	12.0252
	63201	63250					16.5261	13.1705
	63251	63300					20.5139	11.5289
	63301	63350	trpS	tryptophanyl-tRNA synthetase	-	CDS	26.8337	18.0951
	63351	63400	trpS	tryptophanyl-tRNA synthetase	-	CDS	26.6985	30.1966
	63401	63450	trpS	tryptophanyl-tRNA synthetase	-	CDS	22.7106	35.0067
	63451	63500	trpS	tryptophanyl-tRNA synthetase	-	CDS	25.2453	39.7404
	63501	63550	trpS	tryptophanyl-tRNA synthetase	-	CDS	28.7939	39.4732
	63551	63600	trpS	tryptophanyl-tRNA synthetase	-	CDS	29.5036	39.0151
	63601	63650	trpS	tryptophanyl-tRNA synthetase	-	CDS	31.3961	35.9992
	63651	63700	trpS	tryptophanyl-tRNA synthetase	-	CDS	31.8355	29.9294
	63701	63750	trpS	tryptophanyl-tRNA synthetase	-	CDS	31.2609	24.7375
	63751	63800	trpS	tryptophanyl-tRNA synthetase	-	CDS	32.241	26.2646
	63801	63850	trpS	tryptophanyl-tRNA synthetase	-	CDS	32.9845	20.042
	63851	63900	trpS	tryptophanyl-tRNA synthetase	-	CDS	33.9646	17.2552
	63901	63950	trpS	tryptophanyl-tRNA synthetase	-	CDS	31.8693	21.1491
	63951	64000	trpS	tryptophanyl-tRNA synthetase	-	CDS	29.4698	20.3092
	64001	64050	trpS	tryptophanyl-tRNA synthetase	-	CDS	28.3545	23.4396
	64051	64100	trpS	tryptophanyl-tRNA synthetase	-	CDS	28.6249	28.7841
	64101	64150	trpS	tryptophanyl-tRNA synthetase	-	CDS	28.3883	33.0979
	64151	64200	trpS	tryptophanyl-tRNA synthetase	-	CDS	26.1916	34.3577
	64201	64250	trpS	tryptophanyl-tRNA synthetase	-	CDS	28.7263	31.1892
	64251	64300	trpS	tryptophanyl-tRNA synthetase	-	CDS	29.436	31.8
	64301	64350	trpS	tryptophanyl-tRNA synthetase	-	CDS	31.3961	32.029
	64351	64400	trpS	tryptophanyl-tRNA synthetase	-	CDS	31.9706	31.8763
	64401	64450	CCNA_03913	hypothetical protein	-	CDS	29.267	33.0216
	64451	64500	CCNA_03913	hypothetical protein	-	CDS	29.1656	31.9527
	64501	64550	mviN	MviN-family integral membrane protein	-	CDS	25.5495	34.9685
	64551	64600	mviN	MviN-family integral membrane protein	-	CDS	24.0625	33.0216
	64601	64650	mviN	MviN-family integral membrane protein	-	CDS	22.9134	31.2655
	64651	64700	mviN	MviN-family integral membrane protein	-	CDS	21.0885	28.4787
	64701	64750	mviN	MviN-family integral membrane protein	-	CDS	21.3588	30.6165
	64751	64800	mviN	MviN-family integral membrane protein	-	CDS	24.0963	37.8317
	64801	64850	mviN	MviN-family integral membrane protein	-	CDS	20.2098	33.6324
	64851	64900	mviN	MviN-family integral membrane protein	-	CDS	19.2635	26.6081
	64901	64950	mviN	MviN-family integral membrane protein	-	CDS	26.7323	33.5179
	64951	65000	mviN	MviN-family integral membrane protein	-	CDS	26.5971	38.557
	65001	65050	mviN	MviN-family integral membrane protein	-	CDS	24.0963	35.5793
	65051	65100	mviN	MviN-family integral membrane protein	-	CDS	23.8597	27.2189
	65101	65150	mviN	MviN-family integral membrane protein	-	CDS	22.6431	22.1798
	65151	65200	mviN	MviN-family integral membrane protein	-	CDS	17.8779	24.6612
	65201	65250	mviN	MviN-family integral membrane protein	-	CDS	13.9914	25.9973
	65251	65300	mviN	MviN-family integral membrane protein	-	CDS	18.1482	27.7152
	65301	65350	mviN	MviN-family integral membrane protein	-	CDS	22.7782	30.0821
	65351	65400	mviN	MviN-family integral membrane protein	-	CDS	22.1023	31.1892
	65401	65450	mviN	MviN-family integral membrane protein	-	CDS	21.6968	34.8922
	65451	65500	mviN	MviN-family integral membrane protein	-	CDS	22.2037	35.9229
	65501	65550	mviN	MviN-family integral membrane protein	-	CDS	26.3606	37.1445
	65551	65600	mviN	MviN-family integral membrane protein	-	CDS	27.5434	30.4638
	65601	65650	mviN	MviN-family integral membrane protein	-	CDS	28.7601	27.5243
	65651	65700	mviN	MviN-family integral membrane protein	-	CDS	31.9368	19.6984
	65701	65750	mviN	MviN-family integral membrane protein	-	CDS	32.2748	17.7515
	65751	65800	mviN	MviN-family integral membrane protein	-	CDS	30.3147	28.7078
	65801	65850	mviN	MviN-family integral membrane protein	-	CDS	28.3545	33.7087
	65851	65900	mviN	MviN-family integral membrane protein	-	CDS	27.7124	33.5179
	65901	65950	mviN	MviN-family integral membrane protein	-	CDS	29.8753	34.2814
	65951	66000	mviN	MviN-family integral membrane protein	-	CDS	29.436	31.5709
	66001	66050	mviN	MviN-family integral membrane protein	-	CDS	29.6725	29.7385
	66051	66100	mviN	MviN-family integral membrane protein	-	CDS	33.0521	29.7003
	66101	66150					29.8753	28.6314
	66151	66200					28.0504	26.1882
	66201	66250					22.3051	17.4079
	66251	66300					21.7306	4.4665
	66301	66350	CCNA_00064	methyl-accepting chemotaxis protein	-	CDS	25.0763	12.0252
	66351	66400	CCNA_00064	methyl-accepting chemotaxis protein	-	CDS	26.4958	26.15
	66401	66450	CCNA_00064	methyl-accepting chemotaxis protein	-	CDS	29.436	23.5541
	66451	66500	CCNA_00064	methyl-accepting chemotaxis protein	-	CDS	29.6725	19.164
	66501	66550	CCNA_00064	methyl-accepting chemotaxis protein	-	CDS	26.2592	25.3102
	66551	66600	CCNA_00064	methyl-accepting chemotaxis protein	-	CDS	25.7185	28.7459
	66601	66650	CCNA_00064	methyl-accepting chemotaxis protein	-	CDS	28.6925	29.2804
	66651	66700	CCNA_00064	methyl-accepting chemotaxis protein	-	CDS	25.6509	27.7152
	66701	66750	CCNA_00064	methyl-accepting chemotaxis protein	-	CDS	23.0486	28.975
	66751	66800	CCNA_00064	methyl-accepting chemotaxis protein	-	CDS	28.3883	23.5923
	66801	66850	CCNA_00064	methyl-accepting chemotaxis protein	-	CDS	27.4758	18.2096
	66851	66900	CCNA_00064	methyl-accepting chemotaxis protein	-	CDS	19.5001	23.096
	66901	66950	CCNA_00064	methyl-accepting chemotaxis protein	-	CDS	15.546	27.4098
	66951	67000	CCNA_00064	methyl-accepting chemotaxis protein	-	CDS	18.689	32.6016
	67001	67050	CCNA_00064	methyl-accepting chemotaxis protein	-	CDS	20.9195	35.4648
	67051	67100	CCNA_00064	methyl-accepting chemotaxis protein	-	CDS	22.4403	36.2283
	67101	67150	CCNA_00064	methyl-accepting chemotaxis protein	-	CDS	25.3129	33.2888
	67151	67200	CCNA_00064	methyl-accepting chemotaxis protein	-	CDS	27.5772	29.3949
	67201	67250	CCNA_00064	methyl-accepting chemotaxis protein	-	CDS	25.6509	32.0672
	67251	67300	CCNA_00064	methyl-accepting chemotaxis protein	-	CDS	23.2514	37.2972
	67301	67350	CCNA_00064	methyl-accepting chemotaxis protein	-	CDS	24.1301	36.9154
	67351	67400	CCNA_00064	methyl-accepting chemotaxis protein	-	CDS	26.0564	30.6929
	67401	67450	CCNA_00064	methyl-accepting chemotaxis protein	-	CDS	25.5833	27.7916
	67451	67500	CCNA_00064	methyl-accepting chemotaxis protein	-	CDS	22.0009	31.2655
	67501	67550	CCNA_00064	methyl-accepting chemotaxis protein	-	CDS	21.663	33.6706
	67551	67600	CCNA_00064	methyl-accepting chemotaxis protein	-	CDS	23.319	35.8084
	67601	67650	CCNA_00064	methyl-accepting chemotaxis protein	-	CDS	22.0347	26.4936
	67651	67700	CCNA_00064	methyl-accepting chemotaxis protein	-	CDS	26.8337	30.273
	67701	67750	CCNA_00064	methyl-accepting chemotaxis protein	-	CDS	31.0244	39.5114
	67751	67800	CCNA_00064	methyl-accepting chemotaxis protein	-	CDS	30.9906	38.2134
	67801	67850	CCNA_00064	methyl-accepting chemotaxis protein	-	CDS	30.8892	37.0681
	67851	67900	CCNA_00064	methyl-accepting chemotaxis protein	-	CDS	31.9706	34.8158
	67901	67950	CCNA_00064	methyl-accepting chemotaxis protein	-	CDS	35.4854	35.2739
	67951	68000	CCNA_00064	methyl-accepting chemotaxis protein	-	CDS	31.4637	33.7851
	68001	68050	CCNA_00064	methyl-accepting chemotaxis protein	-	CDS	20.8857	27.7534
	68051	68100	CCNA_00064	methyl-accepting chemotaxis protein	-	CDS	18.351	21.569
	68101	68150	CCNA_00064	methyl-accepting chemotaxis protein	-	CDS	27.3406	19.0113
	68151	68200	CCNA_03914	hypothetical protein	-	CDS	33.2887	9.96373
	68201	68250					32.1734	1.48883
	68251	68300	CCNA_00065	S-adenosylmethionine-dependent methyltransferase	-	CDS	29.7401	6.33709
	68301	68350	CCNA_00065	S-adenosylmethionine-dependent methyltransferase	-	CDS	30.6526	16.3772
	68351	68400	CCNA_00065	S-adenosylmethionine-dependent methyltransferase	-	CDS	29.6387	22.0653
	68401	68450	CCNA_00065	S-adenosylmethionine-dependent methyltransferase	-	CDS	30.5174	23.5923
	68451	68500	CCNA_00065	S-adenosylmethionine-dependent methyltransferase	-	CDS	32.579	24.2413
	68501	68550	CCNA_00065	S-adenosylmethionine-dependent methyltransferase	-	CDS	34.2349	18.6295
	68551	68600	CCNA_00065	S-adenosylmethionine-dependent methyltransferase	-	CDS	35.384	13.514
	68601	68650	CCNA_00065	S-adenosylmethionine-dependent methyltransferase	-	CDS	36.2627	21.7981
	68651	68700	CCNA_00065	S-adenosylmethionine-dependent methyltransferase	-	CDS	33.1873	26.9517
	68701	68750	CCNA_00065	S-adenosylmethionine-dependent methyltransferase	-	CDS	30.1119	25.6538
	68751	68800	CCNA_00065	S-adenosylmethionine-dependent methyltransferase	-	CDS	27.6448	31.5327
	68801	68850	CCNA_00065	S-adenosylmethionine-dependent methyltransferase	-	CDS	27.0703	37.6408
	68851	68900	CCNA_00065	S-adenosylmethionine-dependent methyltransferase	-	CDS	25.9212	37.908
	68901	68950	CCNA_00065	S-adenosylmethionine-dependent methyltransferase	-	CDS	25.2453	37.9844
	68951	69000	CCNA_00065	S-adenosylmethionine-dependent methyltransferase	-	CDS	26.3944	35.8465
	69001	69050	CCNA_00065	S-adenosylmethionine-dependent methyltransferase	-	CDS	27.3406	32.5253
	69051	69100	CCNA_00065	S-adenosylmethionine-dependent methyltransferase	-	CDS	25.7522	26.0737
	69101	69150	CCNA_00066	Rieske (2Fe-2S) domain protein	-	CDS	23.7245	29.5476
	69151	69200	CCNA_00066	Rieske (2Fe-2S) domain protein	-	CDS	22.4065	36.2283
	69201	69250	CCNA_00066	Rieske (2Fe-2S) domain protein	-	CDS	22.8796	33.4415
	69251	69300	CCNA_00066	Rieske (2Fe-2S) domain protein	-	CDS	23.319	36.5719
	69301	69350	CCNA_00066	Rieske (2Fe-2S) domain protein	-	CDS	23.7921	36.2283
	69351	69400	CCNA_00066	Rieske (2Fe-2S) domain protein	-	CDS	25.6509	36.4192
	69401	69450	CCNA_00066	Rieske (2Fe-2S) domain protein	-	CDS	25.6171	38.9769
	69451	69500	CCNA_00066	Rieske (2Fe-2S) domain protein	-	CDS	25.1439	39.1678
	69501	69550	CCNA_00067	YciI-like protein	-	CDS	26.462	39.206
	69551	69600	CCNA_00067	YciI-like protein	-	CDS	26.4282	37.679
	69601	69650	CCNA_00067	YciI-like protein	-	CDS	25.3805	36.5719
	69651	69700	CCNA_00067	YciI-like protein	-	CDS	21.7644	30.502
	69701	69750	CCNA_00067	YciI-like protein	-	CDS	22.1023	26.4173
	69751	69800	CCNA_00067	YciI-like protein	-	CDS	23.0824	25.3484
	69801	69850	gpsA	NAD(P)H-dependent glycerol-3-phosphate dehydrogenase	-	CDS	18.8242	22.5616
	69851	69900	gpsA	NAD(P)H-dependent glycerol-3-phosphate dehydrogenase	-	CDS	17.3371	26.2646
	69901	69950	gpsA	NAD(P)H-dependent glycerol-3-phosphate dehydrogenase	-	CDS	15.5122	27.0281
	69951	70000	gpsA	NAD(P)H-dependent glycerol-3-phosphate dehydrogenase	-	CDS	19.3311	30.5784
	70001	70050	gpsA	NAD(P)H-dependent glycerol-3-phosphate dehydrogenase	-	CDS	23.9949	35.1594
	70051	70100	gpsA	NAD(P)H-dependent glycerol-3-phosphate dehydrogenase	-	CDS	23.2514	34.6249
	70101	70150	gpsA	NAD(P)H-dependent glycerol-3-phosphate dehydrogenase	-	CDS	22.2037	34.5868
	70151	70200	gpsA	NAD(P)H-dependent glycerol-3-phosphate dehydrogenase	-	CDS	22.1699	32.8689
	70201	70250	gpsA	NAD(P)H-dependent glycerol-3-phosphate dehydrogenase	-	CDS	23.5555	32.2199
	70251	70300	gpsA	NAD(P)H-dependent glycerol-3-phosphate dehydrogenase	-	CDS	20.2436	28.097
	70301	70350	gpsA	NAD(P)H-dependent glycerol-3-phosphate dehydrogenase	-	CDS	15.1404	24.6612
	70351	70400	gpsA	NAD(P)H-dependent glycerol-3-phosphate dehydrogenase	-	CDS	13.7548	23.7832
	70401	70450	gpsA	NAD(P)H-dependent glycerol-3-phosphate dehydrogenase	-	CDS	14.3293	21.1491
	70451	70500	gpsA	NAD(P)H-dependent glycerol-3-phosphate dehydrogenase	-	CDS	16.6612	23.745
	70501	70550	gpsA	NAD(P)H-dependent glycerol-3-phosphate dehydrogenase	-	CDS	17.0668	26.9517
	70551	70600	gpsA	NAD(P)H-dependent glycerol-3-phosphate dehydrogenase	-	CDS	17.202	23.6305
	70601	70650	gpsA	NAD(P)H-dependent glycerol-3-phosphate dehydrogenase	-	CDS	18.7566	19.1258
	70651	70700	gpsA	NAD(P)H-dependent glycerol-3-phosphate dehydrogenase	-	CDS	15.4108	17.7133
	70701	70750	gpsA	NAD(P)H-dependent glycerol-3-phosphate dehydrogenase	-	CDS	13.2141	19.2021
	70751	70800	gpsA	NAD(P)H-dependent glycerol-3-phosphate dehydrogenase	-	CDS	18.6552	17.217
	70801	70850	gpsA	NAD(P)H-dependent glycerol-3-phosphate dehydrogenase	-	CDS	21.3926	22.1798
	70851	70900	CCNA_00069	O-sialoglycoprotein endopeptidase	-	CDS	21.325	29.1659
	70901	70950	CCNA_00069	O-sialoglycoprotein endopeptidase	-	CDS	25.1101	31.3419
	70951	71000	CCNA_00069	O-sialoglycoprotein endopeptidase	-	CDS	23.8259	33.9378
	71001	71050	CCNA_00069	O-sialoglycoprotein endopeptidase	-	CDS	18.2158	29.9676
	71051	71100	CCNA_00069	O-sialoglycoprotein endopeptidase	-	CDS	17.9455	24.8139
	71101	71150	CCNA_00069	O-sialoglycoprotein endopeptidase	-	CDS	17.5061	22.5234
	71151	71200	CCNA_00069	O-sialoglycoprotein endopeptidase	-	CDS	15.5122	24.8521
	71201	71250	CCNA_00069	O-sialoglycoprotein endopeptidase	-	CDS	18.9593	26.5318
	71251	71300	CCNA_00069	O-sialoglycoprotein endopeptidase	-	CDS	21.2912	28.5932
	71301	71350	CCNA_00069	O-sialoglycoprotein endopeptidase	-	CDS	21.8996	29.3568
	71351	71400	CCNA_00069	O-sialoglycoprotein endopeptidase	-	CDS	24.1639	33.6706
	71401	71450	CCNA_00069	O-sialoglycoprotein endopeptidase	-	CDS	22.9134	32.1054
	71451	71500	CCNA_00069	O-sialoglycoprotein endopeptidase	-	CDS	22.1361	28.0588
	71501	71550	CCNA_00069	O-sialoglycoprotein endopeptidase	-	CDS	19.5001	28.2878
	71551	71600	CCNA_00069	O-sialoglycoprotein endopeptidase	-	CDS	17.8779	27.7152
	71601	71650	CCNA_00069	O-sialoglycoprotein endopeptidase	-	CDS	16.7626	27.1426
	71651	71700	CCNA_00069	O-sialoglycoprotein endopeptidase	-	CDS	16.0191	26.799
	71701	71750	CCNA_00069	O-sialoglycoprotein endopeptidase	-	CDS	18.2834	25.6538
	71751	71800	CCNA_00069	O-sialoglycoprotein endopeptidase	-	CDS	23.8597	26.7608
	71801	71850	CCNA_00069	O-sialoglycoprotein endopeptidase	-	CDS	29.8077	23.096
	71851	71900	CCNA_00069	O-sialoglycoprotein endopeptidase	-	CDS	31.9706	11.8725
	71901	71950	CCNA_00069	O-sialoglycoprotein endopeptidase	-	CDS	34.9447	8.09315
	71951	72000	CCNA_00070	porphobilinogen deaminase	+	CDS	32.7141	19.2403
	72001	72050	CCNA_00070	porphobilinogen deaminase	+	CDS	29.8753	30.8838
	72051	72100	CCNA_00070	porphobilinogen deaminase	+	CDS	25.6509	29.853
	72101	72150	CCNA_00070	porphobilinogen deaminase	+	CDS	24.6708	30.273
	72151	72200	CCNA_00070	porphobilinogen deaminase	+	CDS	28.1855	24.6994
	72201	72250	CCNA_00070	porphobilinogen deaminase	+	CDS	27.3406	25.6156
	72251	72300	CCNA_00070	porphobilinogen deaminase	+	CDS	24.1301	32.4489
	72301	72350	CCNA_00070	porphobilinogen deaminase	+	CDS	23.3866	35.1976
	72351	72400	CCNA_00070	porphobilinogen deaminase	+	CDS	21.8996	37.2972
	72401	72450	CCNA_00070	porphobilinogen deaminase	+	CDS	25.7522	37.4117
	72451	72500	CCNA_00070	porphobilinogen deaminase	+	CDS	28.4221	37.5262
	72501	72550	CCNA_00070	porphobilinogen deaminase	+	CDS	24.0287	33.5942
	72551	72600	CCNA_00070	porphobilinogen deaminase	+	CDS	21.2236	29.8149
	72601	72650	CCNA_00070	porphobilinogen deaminase	+	CDS	20.5815	30.1584
	72651	72700	CCNA_00070	porphobilinogen deaminase	+	CDS	18.0469	31.4182
	72701	72750	CCNA_00070	porphobilinogen deaminase	+	CDS	17.8441	31.6091
	72751	72800	CCNA_00070	porphobilinogen deaminase	+	CDS	19.3311	26.8372
	72801	72850	CCNA_00070	porphobilinogen deaminase	+	CDS	18.2496	27.9443
	72851	72900	CCNA_00070	porphobilinogen deaminase	+	CDS	16.4247	27.7152
	72901	72950	CCNA_00070	porphobilinogen deaminase	+	CDS	16.4247	28.0588
	72951	73000	CCNA_00071	uroporphyrinogen-III synthase	+	CDS	17.3709	26.9135
	73001	73050	CCNA_00071	uroporphyrinogen-III synthase	+	CDS	19.5339	25.272
	73051	73100	CCNA_00071	uroporphyrinogen-III synthase	+	CDS	23.9949	27.5625
	73101	73150	CCNA_00071	uroporphyrinogen-III synthase	+	CDS	26.4958	31.6473
	73151	73200	CCNA_00071	uroporphyrinogen-III synthase	+	CDS	26.0902	35.1212
	73201	73250	CCNA_00071	uroporphyrinogen-III synthase	+	CDS	24.1301	35.3503
	73251	73300	CCNA_00071	uroporphyrinogen-III synthase	+	CDS	20.4463	29.853
	73301	73350	CCNA_00071	uroporphyrinogen-III synthase	+	CDS	16.1543	27.2189
	73351	73400	CCNA_00071	uroporphyrinogen-III synthase	+	CDS	14.3969	24.4321
	73401	73450	CCNA_00071	uroporphyrinogen-III synthase	+	CDS	16.5936	23.974
	73451	73500	CCNA_00071	uroporphyrinogen-III synthase	+	CDS	19.1283	29.0132
	73501	73550	CCNA_00071	uroporphyrinogen-III synthase	+	CDS	22.7444	34.2432
	73551	73600	CCNA_00071	uroporphyrinogen-III synthase	+	CDS	28.1855	38.557
	73601	73650	CCNA_00071	uroporphyrinogen-III synthase	+	CDS	31.1257	38.9769
	73651	73700	CCNA_00072	hypothetical protein	+	CDS	27.9828	38.2898
	73701	73750	CCNA_00072	hypothetical protein	+	CDS	25.1439	38.9769
	73751	73800	CCNA_00072	hypothetical protein	+	CDS	24.4342	36.1138
	73801	73850	CCNA_00072	hypothetical protein	+	CDS	16.9316	24.6994
	73851	73900	CCNA_00072	hypothetical protein	+	CDS	9.90211	17.0643
	73901	73950	CCNA_00072	hypothetical protein	+	CDS	9.86832	13.3613
	73951	74000	CCNA_00072	hypothetical protein	+	CDS	11.4905	10.9181
	74001	74050	CCNA_00072	hypothetical protein	+	CDS	11.9298	13.1323
	74051	74100	CCNA_00072	hypothetical protein	+	CDS	12.2678	17.1407
	74101	74150	CCNA_00072	hypothetical protein	+	CDS	11.8961	15.3083
	74151	74200	CCNA_00072	hypothetical protein	+	CDS	13.3155	18.2859
	74201	74250	CCNA_00072	hypothetical protein	+	CDS	16.8302	22.7524
	74251	74300	CCNA_00072	hypothetical protein	+	CDS	21.5278	21.0727
	74301	74350	CCNA_00072	hypothetical protein	+	CDS	21.7644	23.1342
	74351	74400	CCNA_00072	hypothetical protein	+	CDS	18.8917	27.2953
	74401	74450	CCNA_00072	hypothetical protein	+	CDS	17.6075	25.4247
	74451	74500	CCNA_00072	hypothetical protein	+	CDS	15.1742	23.8213
	74501	74550	CCNA_00072	hypothetical protein	+	CDS	10.9836	20.0038
	74551	74600	CCNA_00072	hypothetical protein	+	CDS	12.1664	18.3241
	74601	74650	CCNA_00073	HemY domain membrane protein	+	CDS	15.0052	22.5616
	74651	74700	CCNA_00073	HemY domain membrane protein	+	CDS	16.6612	26.3027
	74701	74750	CCNA_00073	HemY domain membrane protein	+	CDS	17.033	23.5159
	74751	74800	CCNA_00073	HemY domain membrane protein	+	CDS	14.5659	19.5839
	74801	74850	CCNA_00073	HemY domain membrane protein	+	CDS	13.6872	20.1183
	74851	74900	CCNA_00073	HemY domain membrane protein	+	CDS	10.2739	14.2012
	74901	74950	CCNA_00073	HemY domain membrane protein	+	CDS	9.09102	12.4833
	74951	75000	CCNA_00073	HemY domain membrane protein	+	CDS	11.7271	16.4153
	75001	75050	CCNA_00073	HemY domain membrane protein	+	CDS	15.3094	19.2403
	75051	75100	CCNA_00073	HemY domain membrane protein	+	CDS	14.9715	20.271
	75101	75150	CCNA_00073	HemY domain membrane protein	+	CDS	10.8484	18.4386
	75151	75200	CCNA_00073	HemY domain membrane protein	+	CDS	12.065	20.92
	75201	75250	CCNA_00073	HemY domain membrane protein	+	CDS	15.4446	28.326
	75251	75300	CCNA_00073	HemY domain membrane protein	+	CDS	17.033	29.4331
	75301	75350	CCNA_00073	HemY domain membrane protein	+	CDS	21.0885	31.2655
	75351	75400	CCNA_00073	HemY domain membrane protein	+	CDS	23.5555	35.083
	75401	75450	CCNA_00073	HemY domain membrane protein	+	CDS	23.1162	35.1976
	75451	75500	CCNA_00073	HemY domain membrane protein	+	CDS	21.8996	30.0439
	75501	75550	CCNA_00073	HemY domain membrane protein	+	CDS	19.3987	27.4862
	75551	75600	CCNA_00073	HemY domain membrane protein	+	CDS	13.6534	21.9508
	75601	75650	CCNA_00073	HemY domain membrane protein	+	CDS	7.16467	11.1853
	75651	75700	CCNA_00073	HemY domain membrane protein	+	CDS	7.53642	12.1397
	75701	75750	CCNA_00073	HemY domain membrane protein	+	CDS	12.9775	20.1565
	75751	75800	CCNA_00073	HemY domain membrane protein	+	CDS	19.7028	27.0281
	75801	75850	CCNA_00073	HemY domain membrane protein	+	CDS	23.3528	32.029
	75851	75900	CCNA_00073	HemY domain membrane protein	+	CDS	26.2254	32.3344
	75901	75950	CCNA_00073	HemY domain membrane protein	+	CDS	26.8675	33.4797
	75951	76000	CCNA_00073	HemY domain membrane protein	+	CDS	24.4004	35.4648
	76001	76050	CCNA_00073	HemY domain membrane protein	+	CDS	22.3389	32.678
	76051	76100	CCNA_00073	HemY domain membrane protein	+	CDS	27.611	31.3419
	76101	76150	CCNA_00073	HemY domain membrane protein	+	CDS	36.3979	24.0886
	76151	76200					41.8052	12.5215
	76201	76250					41.7376	2.82497
	76251	76300					39.8788	1.90876
	76301	76350					38.527	4.73373
	76351	76400					36.533	15.1937
	76401	76450					31.2947	21.6072
	76451	76500	CCNA_00074	multifunctional fatty acid oxidation complex subunit alpha FadJ	-	CDS	27.78	26.7608
	76501	76550	CCNA_00074	multifunctional fatty acid oxidation complex subunit alpha FadJ	-	CDS	27.8138	36.6482
	76551	76600	CCNA_00074	multifunctional fatty acid oxidation complex subunit alpha FadJ	-	CDS	28.2193	38.0989
	76601	76650	CCNA_00074	multifunctional fatty acid oxidation complex subunit alpha FadJ	-	CDS	26.8675	37.8317
	76651	76700	CCNA_00074	multifunctional fatty acid oxidation complex subunit alpha FadJ	-	CDS	25.6847	41.1147
	76701	76750	CCNA_00074	multifunctional fatty acid oxidation complex subunit alpha FadJ	-	CDS	26.8675	40.6566
	76751	76800	CCNA_00074	multifunctional fatty acid oxidation complex subunit alpha FadJ	-	CDS	26.1916	33.5942
	76801	76850	CCNA_00074	multifunctional fatty acid oxidation complex subunit alpha FadJ	-	CDS	27.3406	25.1957
	76851	76900	CCNA_00074	multifunctional fatty acid oxidation complex subunit alpha FadJ	-	CDS	32.1058	20.1947
	76901	76950	CCNA_00074	multifunctional fatty acid oxidation complex subunit alpha FadJ	-	CDS	34.6067	18.4386
	76951	77000	CCNA_00074	multifunctional fatty acid oxidation complex subunit alpha FadJ	-	CDS	33.559	13.7049
	77001	77050	CCNA_00074	multifunctional fatty acid oxidation complex subunit alpha FadJ	-	CDS	29.8077	17.9805
	77051	77100	CCNA_00074	multifunctional fatty acid oxidation complex subunit alpha FadJ	-	CDS	30.1795	25.921
	77101	77150	CCNA_00074	multifunctional fatty acid oxidation complex subunit alpha FadJ	-	CDS	32.3424	26.7608
	77151	77200	CCNA_00074	multifunctional fatty acid oxidation complex subunit alpha FadJ	-	CDS	33.897	17.0262
	77201	77250	CCNA_00074	multifunctional fatty acid oxidation complex subunit alpha FadJ	-	CDS	35.1136	7.90227
	77251	77300	CCNA_00074	multifunctional fatty acid oxidation complex subunit alpha FadJ	-	CDS	36.1613	9.20023
	77301	77350	CCNA_00074	multifunctional fatty acid oxidation complex subunit alpha FadJ	-	CDS	35.6882	20.0038
	77351	77400	CCNA_00074	multifunctional fatty acid oxidation complex subunit alpha FadJ	-	CDS	32.4776	28.7078
	77401	77450	CCNA_00074	multifunctional fatty acid oxidation complex subunit alpha FadJ	-	CDS	30.0443	28.2497
	77451	77500	CCNA_00074	multifunctional fatty acid oxidation complex subunit alpha FadJ	-	CDS	29.436	29.0895
	77501	77550	CCNA_00074	multifunctional fatty acid oxidation complex subunit alpha FadJ	-	CDS	27.78	27.4098
	77551	77600	CCNA_00074	multifunctional fatty acid oxidation complex subunit alpha FadJ	-	CDS	30.7202	27.677
	77601	77650	CCNA_00074	multifunctional fatty acid oxidation complex subunit alpha FadJ	-	CDS	30.9906	28.6314
	77651	77700	CCNA_00074	multifunctional fatty acid oxidation complex subunit alpha FadJ	-	CDS	27.78	27.4862
	77701	77750	CCNA_00074	multifunctional fatty acid oxidation complex subunit alpha FadJ	-	CDS	28.8276	27.6389
	77751	77800	CCNA_00074	multifunctional fatty acid oxidation complex subunit alpha FadJ	-	CDS	31.6665	19.3167
	77801	77850	CCNA_00074	multifunctional fatty acid oxidation complex subunit alpha FadJ	-	CDS	32.1734	18.5913
	77851	77900	CCNA_00074	multifunctional fatty acid oxidation complex subunit alpha FadJ	-	CDS	31.7679	15.1937
	77901	77950	CCNA_00074	multifunctional fatty acid oxidation complex subunit alpha FadJ	-	CDS	30.8892	13.9721
	77951	78000	CCNA_00074	multifunctional fatty acid oxidation complex subunit alpha FadJ	-	CDS	29.3684	22.7524
	78001	78050	CCNA_00074	multifunctional fatty acid oxidation complex subunit alpha FadJ	-	CDS	28.6249	23.6686
	78051	78100	CCNA_00074	multifunctional fatty acid oxidation complex subunit alpha FadJ	-	CDS	30.585	30.0057
	78101	78150	CCNA_00074	multifunctional fatty acid oxidation complex subunit alpha FadJ	-	CDS	29.7739	33.556
	78151	78200	CCNA_00074	multifunctional fatty acid oxidation complex subunit alpha FadJ	-	CDS	24.5018	34.854
	78201	78250	CCNA_00074	multifunctional fatty acid oxidation complex subunit alpha FadJ	-	CDS	20.4125	32.6016
	78251	78300	CCNA_00074	multifunctional fatty acid oxidation complex subunit alpha FadJ	-	CDS	18.1482	26.7227
	78301	78350	CCNA_00074	multifunctional fatty acid oxidation complex subunit alpha FadJ	-	CDS	16.0529	24.2413
	78351	78400	CCNA_00074	multifunctional fatty acid oxidation complex subunit alpha FadJ	-	CDS	13.3493	18.744
	78401	78450	CCNA_00074	multifunctional fatty acid oxidation complex subunit alpha FadJ	-	CDS	8.88824	12.1397
	78451	78500	CCNA_00074	multifunctional fatty acid oxidation complex subunit alpha FadJ	-	CDS	13.4169	12.9032
	78501	78550	CCNA_00074	multifunctional fatty acid oxidation complex subunit alpha FadJ	-	CDS	23.2176	12.8651
	78551	78600	CCNA_00074	multifunctional fatty acid oxidation complex subunit alpha FadJ	-	CDS	28.1179	16.568
	78601	78650	CCNA_00074	multifunctional fatty acid oxidation complex subunit alpha FadJ	-	CDS	30.585	18.0569
	78651	78700	CCNA_00074	multifunctional fatty acid oxidation complex subunit alpha FadJ	-	CDS	32.4438	12.6742
	78701	78750	CCNA_00075	3-ketoacyl-CoA thiolase	-	CDS	30.4836	20.271
	78751	78800	CCNA_00075	3-ketoacyl-CoA thiolase	-	CDS	27.611	28.8223
	78801	78850	CCNA_00075	3-ketoacyl-CoA thiolase	-	CDS	25.1439	28.7459
	78851	78900	CCNA_00075	3-ketoacyl-CoA thiolase	-	CDS	30.0443	28.0588
	78901	78950	CCNA_00075	3-ketoacyl-CoA thiolase	-	CDS	34.8771	15.3464
	78951	79000	CCNA_00075	3-ketoacyl-CoA thiolase	-	CDS	32.6803	11.6816
	79001	79050	CCNA_00075	3-ketoacyl-CoA thiolase	-	CDS	27.0365	24.8521
	79051	79100	CCNA_00075	3-ketoacyl-CoA thiolase	-	CDS	25.1101	29.8912
	79101	79150	CCNA_00075	3-ketoacyl-CoA thiolase	-	CDS	26.1578	35.7702
	79151	79200	CCNA_00075	3-ketoacyl-CoA thiolase	-	CDS	27.6448	33.7087
	79201	79250	CCNA_00075	3-ketoacyl-CoA thiolase	-	CDS	29.7063	30.3111
	79251	79300	CCNA_00075	3-ketoacyl-CoA thiolase	-	CDS	29.9429	28.1351
	79301	79350	CCNA_00075	3-ketoacyl-CoA thiolase	-	CDS	27.0027	27.1808
	79351	79400	CCNA_00075	3-ketoacyl-CoA thiolase	-	CDS	24.975	30.6929
	79401	79450	CCNA_00075	3-ketoacyl-CoA thiolase	-	CDS	27.4082	33.327
	79451	79500	CCNA_00075	3-ketoacyl-CoA thiolase	-	CDS	25.4481	33.4415
	79501	79550	CCNA_00075	3-ketoacyl-CoA thiolase	-	CDS	19.7704	31.5327
	79551	79600	CCNA_00075	3-ketoacyl-CoA thiolase	-	CDS	20.176	36.9154
	79601	79650	CCNA_00075	3-ketoacyl-CoA thiolase	-	CDS	24.637	40.8857
	79651	79700	CCNA_00075	3-ketoacyl-CoA thiolase	-	CDS	25.0763	39.0914
	79701	79750	CCNA_00075	3-ketoacyl-CoA thiolase	-	CDS	28.5235	36.7627
	79751	79800	CCNA_00075	3-ketoacyl-CoA thiolase	-	CDS	30.5512	38.9006
	79801	79850	CCNA_00075	3-ketoacyl-CoA thiolase	-	CDS	28.0504	40.4276
	79851	79900	CCNA_00075	3-ketoacyl-CoA thiolase	-	CDS	29.5374	36.7246
	79901	79950	CCNA_00075	3-ketoacyl-CoA thiolase	-	CDS	30.8892	34.4722
	79951	80000	CCNA_00076	hypothetical protein	-	CDS	29.4022	32.2581
	80001	80050	CCNA_00076	hypothetical protein	-	CDS	26.5633	33.2506
	80051	80100	CCNA_00076	hypothetical protein	-	CDS	24.6032	35.0449
	80101	80150	CCNA_00076	hypothetical protein	-	CDS	25.9888	35.4648
	80151	80200	CCNA_00076	hypothetical protein	-	CDS	27.2731	36.381
	80201	80250	CCNA_00076	hypothetical protein	-	CDS	24.3666	34.1668
	80251	80300	CCNA_00076	hypothetical protein	-	CDS	23.0824	27.3335
	80301	80350	CCNA_00076	hypothetical protein	-	CDS	23.8259	21.4927
	80351	80400	CCNA_00076	hypothetical protein	-	CDS	27.8138	15.6518
	80401	80450	CCNA_00077	acyl-CoA dehydrogenase, long-chain specific	-	CDS	30.0443	13.5904
	80451	80500	CCNA_00077	acyl-CoA dehydrogenase, long-chain specific	-	CDS	32.3086	10.2691
	80501	80550	CCNA_00077	acyl-CoA dehydrogenase, long-chain specific	-	CDS	33.8632	14.0867
	80551	80600	CCNA_00077	acyl-CoA dehydrogenase, long-chain specific	-	CDS	34.6067	20.0038
	80601	80650	CCNA_00077	acyl-CoA dehydrogenase, long-chain specific	-	CDS	36.3303	17.5988
	80651	80700	CCNA_00077	acyl-CoA dehydrogenase, long-chain specific	-	CDS	35.6206	16.3008
	80701	80750	CCNA_00077	acyl-CoA dehydrogenase, long-chain specific	-	CDS	34.7419	23.5541
	80751	80800	CCNA_00077	acyl-CoA dehydrogenase, long-chain specific	-	CDS	34.1674	25.3484
	80801	80850	CCNA_00077	acyl-CoA dehydrogenase, long-chain specific	-	CDS	33.3225	13.4759
	80851	80900	CCNA_00077	acyl-CoA dehydrogenase, long-chain specific	-	CDS	33.3563	17.9042
	80901	80950	CCNA_00077	acyl-CoA dehydrogenase, long-chain specific	-	CDS	31.6327	28.8605
	80951	81000	CCNA_00077	acyl-CoA dehydrogenase, long-chain specific	-	CDS	30.5174	28.1733
	81001	81050	CCNA_00077	acyl-CoA dehydrogenase, long-chain specific	-	CDS	31.0244	25.5011
	81051	81100	CCNA_00077	acyl-CoA dehydrogenase, long-chain specific	-	CDS	30.1795	23.096
	81101	81150	CCNA_00077	acyl-CoA dehydrogenase, long-chain specific	-	CDS	28.2193	29.8149
	81151	81200	CCNA_00077	acyl-CoA dehydrogenase, long-chain specific	-	CDS	29.2332	28.4787
	81201	81250	CCNA_00077	acyl-CoA dehydrogenase, long-chain specific	-	CDS	28.7601	29.1277
	81251	81300	CCNA_00077	acyl-CoA dehydrogenase, long-chain specific	-	CDS	28.4559	34.7395
	81301	81350	CCNA_00077	acyl-CoA dehydrogenase, long-chain specific	-	CDS	28.0166	33.7469
	81351	81400	CCNA_00077	acyl-CoA dehydrogenase, long-chain specific	-	CDS	28.5573	30.9601
	81401	81450	CCNA_00077	acyl-CoA dehydrogenase, long-chain specific	-	CDS	33.9308	28.5169
	81451	81500	CCNA_00077	acyl-CoA dehydrogenase, long-chain specific	-	CDS	37.1076	21.7981
	81501	81550	CCNA_00077	acyl-CoA dehydrogenase, long-chain specific	-	CDS	36.6006	18.6677
	81551	81600	CCNA_00078	acyl-CoA dehydrogenase	-	CDS	34.7757	22.2562
	81601	81650	CCNA_00078	acyl-CoA dehydrogenase	-	CDS	33.1197	22.7143
	81651	81700	CCNA_00078	acyl-CoA dehydrogenase	-	CDS	27.78	27.2189
	81701	81750	CCNA_00078	acyl-CoA dehydrogenase	-	CDS	27.9828	31.1892
	81751	81800	CCNA_00078	acyl-CoA dehydrogenase	-	CDS	29.6725	30.273
	81801	81850	CCNA_00078	acyl-CoA dehydrogenase	-	CDS	33.1535	27.5625
	81851	81900	CCNA_00078	acyl-CoA dehydrogenase	-	CDS	35.4516	15.4228
	81901	81950	CCNA_00078	acyl-CoA dehydrogenase	-	CDS	31.903	19.5075
	81951	82000	CCNA_00078	acyl-CoA dehydrogenase	-	CDS	31.5651	32.029
	82001	82050	CCNA_00078	acyl-CoA dehydrogenase	-	CDS	31.8355	29.5095
	82051	82100	CCNA_00078	acyl-CoA dehydrogenase	-	CDS	31.0244	28.9368
	82101	82150	CCNA_00078	acyl-CoA dehydrogenase	-	CDS	31.5313	21.6072
	82151	82200	CCNA_00078	acyl-CoA dehydrogenase	-	CDS	29.267	22.4089
	82201	82250	CCNA_00078	acyl-CoA dehydrogenase	-	CDS	26.6985	31.3037
	82251	82300	CCNA_00078	acyl-CoA dehydrogenase	-	CDS	27.9828	34.2814
	82301	82350	CCNA_00078	acyl-CoA dehydrogenase	-	CDS	25.3805	33.1361
	82351	82400	CCNA_00078	acyl-CoA dehydrogenase	-	CDS	23.1162	29.7385
	82401	82450	CCNA_00078	acyl-CoA dehydrogenase	-	CDS	26.0902	22.7143
	82451	82500	CCNA_00078	acyl-CoA dehydrogenase	-	CDS	32.1396	14.6593
	82501	82550	CCNA_00078	acyl-CoA dehydrogenase	-	CDS	32.7141	17.3316
	82551	82600	CCNA_00078	acyl-CoA dehydrogenase	-	CDS	30.0105	26.15
	82601	82650	CCNA_00078	acyl-CoA dehydrogenase	-	CDS	29.0642	28.2497
	82651	82700	CCNA_00078	acyl-CoA dehydrogenase	-	CDS	28.0841	31.151
	82701	82750	CCNA_00078	acyl-CoA dehydrogenase	-	CDS	31.1257	33.0979
	82751	82800	CCNA_00078	acyl-CoA dehydrogenase	-	CDS	32.7817	31.9908
	82801	82850	CCNA_00078	acyl-CoA dehydrogenase	-	CDS	32.6803	31.0746
	82851	82900	CCNA_00078	acyl-CoA dehydrogenase	-	CDS	32.9845	26.0355
	82901	82950	CCNA_00078	acyl-CoA dehydrogenase	-	CDS	32.6128	27.3335
	82951	83000	CCNA_00078	acyl-CoA dehydrogenase	-	CDS	32.4438	31.0365
	83001	83050	CCNA_00078	acyl-CoA dehydrogenase	-	CDS	29.0642	36.5337
	83051	83100	CCNA_00078	acyl-CoA dehydrogenase	-	CDS	29.0304	39.4732
	83101	83150	CCNA_00078	acyl-CoA dehydrogenase	-	CDS	29.267	37.7171
	83151	83200	CCNA_00078	acyl-CoA dehydrogenase	-	CDS	27.2731	36.1901
	83201	83250	CCNA_00078	acyl-CoA dehydrogenase	-	CDS	26.5633	34.7776
	83251	83300	CCNA_00078	acyl-CoA dehydrogenase	-	CDS	26.7661	27.5625
	83301	83350	CCNA_00078	acyl-CoA dehydrogenase	-	CDS	21.5954	15.9572
	83351	83400					13.1127	15.1937
	83401	83450	CCNA_00079	MerR-family transcriptional regulator	-	CDS	13.7886	24.4703
	83451	83500	CCNA_00079	MerR-family transcriptional regulator	-	CDS	16.4923	25.921
	83501	83550	CCNA_00079	MerR-family transcriptional regulator	-	CDS	20.5139	28.4024
	83551	83600	CCNA_00079	MerR-family transcriptional regulator	-	CDS	24.637	31.4182
	83601	83650	CCNA_00079	MerR-family transcriptional regulator	-	CDS	26.6309	24.6994
	83651	83700	CCNA_00079	MerR-family transcriptional regulator	-	CDS	30.1795	25.1957
	83701	83750	CCNA_00079	MerR-family transcriptional regulator	-	CDS	33.6266	29.3186
	83751	83800	CCNA_00079	MerR-family transcriptional regulator	-	CDS	35.4516	25.6538
	83801	83850	CCNA_00079	MerR-family transcriptional regulator	-	CDS	34.7757	26.8372
	83851	83900	CCNA_00079	MerR-family transcriptional regulator	-	CDS	31.4637	24.0886
	83901	83950					33.4576	18.5913
	83951	84000					37.2766	7.36782
	84001	84050					37.5807	7.21512
	84051	84100	CCNA_00080	LexA-related transcriptional repressor	+	CDS	35.1812	18.7059
	84101	84150	CCNA_00080	LexA-related transcriptional repressor	+	CDS	32.1058	26.4936
	84151	84200	CCNA_00080	LexA-related transcriptional repressor	+	CDS	26.1578	29.853
	84201	84250	CCNA_00080	LexA-related transcriptional repressor	+	CDS	23.6907	30.3111
	84251	84300	CCNA_00080	LexA-related transcriptional repressor	+	CDS	20.3787	26.8372
	84301	84350	CCNA_00080	LexA-related transcriptional repressor	+	CDS	16.1543	27.9061
	84351	84400	CCNA_00080	LexA-related transcriptional repressor	+	CDS	17.8441	32.4871
	84401	84450	CCNA_00080	LexA-related transcriptional repressor	+	CDS	17.9455	29.8149
	84451	84500	CCNA_00080	LexA-related transcriptional repressor	+	CDS	19.0269	29.2041
	84501	84550	CCNA_00080	LexA-related transcriptional repressor	+	CDS	22.1361	31.9145
	84551	84600	CCNA_00080	LexA-related transcriptional repressor	+	CDS	22.7106	34.4722
	84601	84650	CCNA_00080	LexA-related transcriptional repressor	+	CDS	22.4741	33.8614
	84651	84700	CCNA_00080	LexA-related transcriptional repressor	+	CDS	25.3467	31.9145
	84701	84750	CCNA_00080	LexA-related transcriptional repressor	+	CDS	26.6647	26.15
	84751	84800	CCNA_00081	hypothetical protein	-	CDS	25.8198	24.0504
	84801	84850	CCNA_00081	hypothetical protein	-	CDS	28.2193	26.3791
	84851	84900	CCNA_00081	hypothetical protein	-	CDS	28.9966	23.8213
	84901	84950	CCNA_00081	hypothetical protein	-	CDS	32.1396	21.1491
	84951	85000	CCNA_00081	hypothetical protein	-	CDS	33.3563	9.69651
	85001	85050					33.4914	6.87154
	85051	85100					32.9507	18.3241
	85101	85150					30.7202	19.2785
	85151	85200					28.6249	13.7813
	85201	85250	lysS	class 1 lysyl-tRNA synthetase	-	CDS	30.416	20.4237
	85251	85300	lysS	class 1 lysyl-tRNA synthetase	-	CDS	31.9368	31.151
	85301	85350	lysS	class 1 lysyl-tRNA synthetase	-	CDS	33.2549	34.9303
	85351	85400	lysS	class 1 lysyl-tRNA synthetase	-	CDS	33.2211	35.4648
	85401	85450	lysS	class 1 lysyl-tRNA synthetase	-	CDS	31.092	36.6482
	85451	85500	lysS	class 1 lysyl-tRNA synthetase	-	CDS	31.4975	29.5858
	85501	85550	lysS	class 1 lysyl-tRNA synthetase	-	CDS	32.1396	21.9126
	85551	85600	lysS	class 1 lysyl-tRNA synthetase	-	CDS	30.1795	24.8139
	85601	85650	lysS	class 1 lysyl-tRNA synthetase	-	CDS	30.4498	21.7217
	85651	85700	lysS	class 1 lysyl-tRNA synthetase	-	CDS	30.6188	24.2794
	85701	85750	lysS	class 1 lysyl-tRNA synthetase	-	CDS	30.2471	26.2646
	85751	85800	lysS	class 1 lysyl-tRNA synthetase	-	CDS	33.2549	17.7897
	85801	85850	lysS	class 1 lysyl-tRNA synthetase	-	CDS	31.7003	9.42928
	85851	85900	lysS	class 1 lysyl-tRNA synthetase	-	CDS	33.8294	8.97118
	85901	85950	lysS	class 1 lysyl-tRNA synthetase	-	CDS	34.1336	7.48235
	85951	86000	lysS	class 1 lysyl-tRNA synthetase	-	CDS	33.3901	15.8427
	86001	86050	lysS	class 1 lysyl-tRNA synthetase	-	CDS	32.5452	19.5839
	86051	86100	lysS	class 1 lysyl-tRNA synthetase	-	CDS	30.923	20.9964
	86101	86150	lysS	class 1 lysyl-tRNA synthetase	-	CDS	33.0859	18.2478
	86151	86200	lysS	class 1 lysyl-tRNA synthetase	-	CDS	33.6942	22.3707
	86201	86250	lysS	class 1 lysyl-tRNA synthetase	-	CDS	30.3822	31.1892
	86251	86300	lysS	class 1 lysyl-tRNA synthetase	-	CDS	26.4958	28.975
	86301	86350	lysS	class 1 lysyl-tRNA synthetase	-	CDS	25.8198	28.097
	86351	86400	lysS	class 1 lysyl-tRNA synthetase	-	CDS	29.5374	31.38
	86401	86450	lysS	class 1 lysyl-tRNA synthetase	-	CDS	29.8753	34.8922
	86451	86500	lysS	class 1 lysyl-tRNA synthetase	-	CDS	29.0642	31.5327
	86501	86550	lysS	class 1 lysyl-tRNA synthetase	-	CDS	29.7401	30.9601
	86551	86600	lysS	class 1 lysyl-tRNA synthetase	-	CDS	27.5434	33.6324
	86601	86650	lysS	class 1 lysyl-tRNA synthetase	-	CDS	24.1639	33.976
	86651	86700	lysS	class 1 lysyl-tRNA synthetase	-	CDS	23.5893	34.6249
	86701	86750	lysS	class 1 lysyl-tRNA synthetase	-	CDS	22.0347	34.1668
	86751	86800	lysS	class 1 lysyl-tRNA synthetase	-	CDS	17.8779	31.6473
	86801	86850	lysS	class 1 lysyl-tRNA synthetase	-	CDS	18.9255	26.7227
	86851	86900	lysS	class 1 lysyl-tRNA synthetase	-	CDS	21.4264	24.7375
	86901	86950					23.2514	22.6379
	86951	87000					20.2098	21.3781
	87001	87050	CCNA_00083	phosphoglucomutase/phosphomannomutase	-	CDS	20.1422	24.3176
	87051	87100	CCNA_00083	phosphoglucomutase/phosphomannomutase	-	CDS	26.9689	21.4545
	87101	87150	CCNA_00083	phosphoglucomutase/phosphomannomutase	-	CDS	30.416	24.3176
	87151	87200	CCNA_00083	phosphoglucomutase/phosphomannomutase	-	CDS	29.0304	35.2739
	87201	87250	CCNA_00083	phosphoglucomutase/phosphomannomutase	-	CDS	24.8736	33.8233
	87251	87300	CCNA_00083	phosphoglucomutase/phosphomannomutase	-	CDS	23.4204	32.8307
	87301	87350	CCNA_00083	phosphoglucomutase/phosphomannomutase	-	CDS	23.0824	33.6324
	87351	87400	CCNA_00083	phosphoglucomutase/phosphomannomutase	-	CDS	22.4403	33.4797
	87401	87450	CCNA_00083	phosphoglucomutase/phosphomannomutase	-	CDS	23.7245	33.8996
	87451	87500	CCNA_00083	phosphoglucomutase/phosphomannomutase	-	CDS	22.981	32.4871
	87501	87550	CCNA_00083	phosphoglucomutase/phosphomannomutase	-	CDS	23.6231	31.151
	87551	87600	CCNA_00083	phosphoglucomutase/phosphomannomutase	-	CDS	27.8138	31.8763
	87601	87650	CCNA_00083	phosphoglucomutase/phosphomannomutase	-	CDS	30.1457	34.8922
	87651	87700	CCNA_00083	phosphoglucomutase/phosphomannomutase	-	CDS	29.9091	31.8
	87701	87750	CCNA_00083	phosphoglucomutase/phosphomannomutase	-	CDS	26.462	30.3111
	87751	87800	CCNA_00083	phosphoglucomutase/phosphomannomutase	-	CDS	22.8458	33.0979
	87801	87850	CCNA_00083	phosphoglucomutase/phosphomannomutase	-	CDS	27.442	28.7841
	87851	87900	CCNA_00083	phosphoglucomutase/phosphomannomutase	-	CDS	28.2869	28.0206
	87901	87950	CCNA_00083	phosphoglucomutase/phosphomannomutase	-	CDS	22.1699	29.624
	87951	88000	CCNA_00083	phosphoglucomutase/phosphomannomutase	-	CDS	13.2141	22.7906
	88001	88050	CCNA_00083	phosphoglucomutase/phosphomannomutase	-	CDS	14.4983	23.6686
	88051	88100	CCNA_00083	phosphoglucomutase/phosphomannomutase	-	CDS	21.8658	32.029
	88101	88150	CCNA_00083	phosphoglucomutase/phosphomannomutase	-	CDS	23.0486	32.5253
	88151	88200	CCNA_00083	phosphoglucomutase/phosphomannomutase	-	CDS	21.663	32.2962
	88201	88250	CCNA_00083	phosphoglucomutase/phosphomannomutase	-	CDS	20.5139	38.6715
	88251	88300	CCNA_00083	phosphoglucomutase/phosphomannomutase	-	CDS	21.5616	39.1678
	88301	88350	CCNA_00083	phosphoglucomutase/phosphomannomutase	-	CDS	22.1023	36.0756
	88351	88400	CCNA_00083	phosphoglucomutase/phosphomannomutase	-	CDS	24.6032	38.7097
	88401	88450	CCNA_00083	phosphoglucomutase/phosphomannomutase	-	CDS	26.7323	36.381
	88451	88500	CCNA_00083	phosphoglucomutase/phosphomannomutase	-	CDS	26.5633	31.6091
	88501	88550	CCNA_00083	phosphoglucomutase/phosphomannomutase	-	CDS	28.5911	28.6696
	88551	88600	CCNA_00083	phosphoglucomutase/phosphomannomutase	-	CDS	30.585	23.6305
	88601	88650	CCNA_00083	phosphoglucomutase/phosphomannomutase	-	CDS	32.7817	18.0951
	88651	88700	CCNA_00083	phosphoglucomutase/phosphomannomutase	-	CDS	33.5252	12.8269
	88701	88750					35.722	3.97022
	88751	88800					33.2549	4.58103
	88801	88850					20.8857	7.06242
	88851	88900					13.7886	6.56614
	88901	88950					21.5954	13.285
	88951	89000					25.2791	18.3241
	89001	89050					17.5399	16.7208
	89051	89100	purH	phosphoribosylaminoimidazolecarboxamide formyltransferase/IMP cyclohydrolase	+	CDS	16.7964	21.7981
	89101	89150	purH	phosphoribosylaminoimidazolecarboxamide formyltransferase/IMP cyclohydrolase	+	CDS	20.9871	30.9983
	89151	89200	purH	phosphoribosylaminoimidazolecarboxamide formyltransferase/IMP cyclohydrolase	+	CDS	21.3926	35.4266
	89201	89250	purH	phosphoribosylaminoimidazolecarboxamide formyltransferase/IMP cyclohydrolase	+	CDS	23.5893	33.7087
	89251	89300	purH	phosphoribosylaminoimidazolecarboxamide formyltransferase/IMP cyclohydrolase	+	CDS	24.806	29.4713
	89301	89350	purH	phosphoribosylaminoimidazolecarboxamide formyltransferase/IMP cyclohydrolase	+	CDS	25.6847	33.5179
	89351	89400	purH	phosphoribosylaminoimidazolecarboxamide formyltransferase/IMP cyclohydrolase	+	CDS	27.442	26.3409
	89401	89450	purH	phosphoribosylaminoimidazolecarboxamide formyltransferase/IMP cyclohydrolase	+	CDS	27.5096	24.2031
	89451	89500	purH	phosphoribosylaminoimidazolecarboxamide formyltransferase/IMP cyclohydrolase	+	CDS	27.2055	30.0821
	89501	89550	purH	phosphoribosylaminoimidazolecarboxamide formyltransferase/IMP cyclohydrolase	+	CDS	27.0703	32.7162
	89551	89600	purH	phosphoribosylaminoimidazolecarboxamide formyltransferase/IMP cyclohydrolase	+	CDS	24.1639	34.9303
	89601	89650	purH	phosphoribosylaminoimidazolecarboxamide formyltransferase/IMP cyclohydrolase	+	CDS	24.1977	36.8391
	89651	89700	purH	phosphoribosylaminoimidazolecarboxamide formyltransferase/IMP cyclohydrolase	+	CDS	25.6171	38.5188
	89701	89750	purH	phosphoribosylaminoimidazolecarboxamide formyltransferase/IMP cyclohydrolase	+	CDS	26.7999	38.1371
	89751	89800	purH	phosphoribosylaminoimidazolecarboxamide formyltransferase/IMP cyclohydrolase	+	CDS	29.5374	35.9229
	89801	89850	purH	phosphoribosylaminoimidazolecarboxamide formyltransferase/IMP cyclohydrolase	+	CDS	29.7063	36.3046
	89851	89900	purH	phosphoribosylaminoimidazolecarboxamide formyltransferase/IMP cyclohydrolase	+	CDS	27.6448	36.7627
	89901	89950	purH	phosphoribosylaminoimidazolecarboxamide formyltransferase/IMP cyclohydrolase	+	CDS	24.4004	36.9536
	89951	90000	purH	phosphoribosylaminoimidazolecarboxamide formyltransferase/IMP cyclohydrolase	+	CDS	24.4004	38.8242
	90001	90050	purH	phosphoribosylaminoimidazolecarboxamide formyltransferase/IMP cyclohydrolase	+	CDS	25.4481	35.8465
	90051	90100	purH	phosphoribosylaminoimidazolecarboxamide formyltransferase/IMP cyclohydrolase	+	CDS	27.2393	31.7618
	90101	90150	purH	phosphoribosylaminoimidazolecarboxamide formyltransferase/IMP cyclohydrolase	+	CDS	30.923	34.3959
	90151	90200	purH	phosphoribosylaminoimidazolecarboxamide formyltransferase/IMP cyclohydrolase	+	CDS	30.7878	37.2972
	90201	90250	purH	phosphoribosylaminoimidazolecarboxamide formyltransferase/IMP cyclohydrolase	+	CDS	28.6925	34.8922
	90251	90300	purH	phosphoribosylaminoimidazolecarboxamide formyltransferase/IMP cyclohydrolase	+	CDS	28.929	31.8
	90301	90350	purH	phosphoribosylaminoimidazolecarboxamide formyltransferase/IMP cyclohydrolase	+	CDS	27.78	34.5868
	90351	90400	purH	phosphoribosylaminoimidazolecarboxamide formyltransferase/IMP cyclohydrolase	+	CDS	24.299	37.1827
	90401	90450	purH	phosphoribosylaminoimidazolecarboxamide formyltransferase/IMP cyclohydrolase	+	CDS	25.1777	39.0151
	90451	90500	purH	phosphoribosylaminoimidazolecarboxamide formyltransferase/IMP cyclohydrolase	+	CDS	27.1041	32.6016
	90501	90550	purH	phosphoribosylaminoimidazolecarboxamide formyltransferase/IMP cyclohydrolase	+	CDS	26.3606	28.1733
	90551	90600	purH	phosphoribosylaminoimidazolecarboxamide formyltransferase/IMP cyclohydrolase	+	CDS	29.1656	25.921
	90601	90650	purH	phosphoribosylaminoimidazolecarboxamide formyltransferase/IMP cyclohydrolase	+	CDS	29.6387	15.8045
	90651	90700	CCNA_00085	dienelactone hydrolase-related protein	+	CDS	28.0504	21.4163
	90701	90750	CCNA_00085	dienelactone hydrolase-related protein	+	CDS	26.5633	31.9145
	90751	90800	CCNA_00085	dienelactone hydrolase-related protein	+	CDS	25.2791	35.4648
	90801	90850	CCNA_00085	dienelactone hydrolase-related protein	+	CDS	25.7522	36.9536
	90851	90900	CCNA_00085	dienelactone hydrolase-related protein	+	CDS	26.4282	41.2674
	90901	90950	CCNA_00085	dienelactone hydrolase-related protein	+	CDS	27.9152	41.4201
	90951	91000	CCNA_00085	dienelactone hydrolase-related protein	+	CDS	28.929	38.3279
	91001	91050	CCNA_00085	dienelactone hydrolase-related protein	+	CDS	27.0027	37.7553
	91051	91100	CCNA_00085	dienelactone hydrolase-related protein	+	CDS	26.8675	35.8465
	91101	91150	CCNA_00085	dienelactone hydrolase-related protein	+	CDS	26.7323	33.7469
	91151	91200	CCNA_00085	dienelactone hydrolase-related protein	+	CDS	25.4481	33.9378
	91201	91250	CCNA_00085	dienelactone hydrolase-related protein	+	CDS	27.1379	37.6408
	91251	91300	CCNA_00085	dienelactone hydrolase-related protein	+	CDS	29.0642	36.5719
	91301	91350	CCNA_00085	dienelactone hydrolase-related protein	+	CDS	29.8077	33.5179
	91351	91400	CCNA_00085	dienelactone hydrolase-related protein	+	CDS	33.0521	31.7618
	91401	91450	CCNA_00085	dienelactone hydrolase-related protein	+	CDS	30.8554	20.9964
	91451	91500	gdhZ	NAD-specific glutamate dehydrogenase GdhZ	-	CDS	27.4082	25.4629
	91501	91550	gdhZ	NAD-specific glutamate dehydrogenase GdhZ	-	CDS	26.3606	33.2888
	91551	91600	gdhZ	NAD-specific glutamate dehydrogenase GdhZ	-	CDS	23.6907	32.1817
	91601	91650	gdhZ	NAD-specific glutamate dehydrogenase GdhZ	-	CDS	20.6829	27.1044
	91651	91700	gdhZ	NAD-specific glutamate dehydrogenase GdhZ	-	CDS	25.0425	24.2413
	91701	91750	gdhZ	NAD-specific glutamate dehydrogenase GdhZ	-	CDS	24.5356	26.3791
	91751	91800	gdhZ	NAD-specific glutamate dehydrogenase GdhZ	-	CDS	22.5417	34.2814
	91801	91850	gdhZ	NAD-specific glutamate dehydrogenase GdhZ	-	CDS	23.9949	35.7702
	91851	91900	gdhZ	NAD-specific glutamate dehydrogenase GdhZ	-	CDS	24.468	35.5793
	91901	91950	gdhZ	NAD-specific glutamate dehydrogenase GdhZ	-	CDS	22.4065	35.9611
	91951	92000	gdhZ	NAD-specific glutamate dehydrogenase GdhZ	-	CDS	21.494	35.503
	92001	92050	gdhZ	NAD-specific glutamate dehydrogenase GdhZ	-	CDS	21.8658	34.5486
	92051	92100	gdhZ	NAD-specific glutamate dehydrogenase GdhZ	-	CDS	21.4602	35.8084
	92101	92150	gdhZ	NAD-specific glutamate dehydrogenase GdhZ	-	CDS	25.8198	35.732
	92151	92200	gdhZ	NAD-specific glutamate dehydrogenase GdhZ	-	CDS	27.949	33.7469
	92201	92250	gdhZ	NAD-specific glutamate dehydrogenase GdhZ	-	CDS	25.1777	37.1827
	92251	92300	gdhZ	NAD-specific glutamate dehydrogenase GdhZ	-	CDS	27.2731	39.1678
	92301	92350	gdhZ	NAD-specific glutamate dehydrogenase GdhZ	-	CDS	31.8355	38.1752
	92351	92400	gdhZ	NAD-specific glutamate dehydrogenase GdhZ	-	CDS	32.7141	36.381
	92401	92450	gdhZ	NAD-specific glutamate dehydrogenase GdhZ	-	CDS	31.3285	31.2655
	92451	92500	gdhZ	NAD-specific glutamate dehydrogenase GdhZ	-	CDS	29.5036	30.7311
	92501	92550	gdhZ	NAD-specific glutamate dehydrogenase GdhZ	-	CDS	29.4022	30.8074
	92551	92600	gdhZ	NAD-specific glutamate dehydrogenase GdhZ	-	CDS	29.5036	24.8521
	92601	92650	gdhZ	NAD-specific glutamate dehydrogenase GdhZ	-	CDS	33.0521	23.3632
	92651	92700	gdhZ	NAD-specific glutamate dehydrogenase GdhZ	-	CDS	36.7696	19.7748
	92701	92750	gdhZ	NAD-specific glutamate dehydrogenase GdhZ	-	CDS	35.5868	18.9731
	92751	92800	gdhZ	NAD-specific glutamate dehydrogenase GdhZ	-	CDS	31.4637	17.2934
	92801	92850	gdhZ	NAD-specific glutamate dehydrogenase GdhZ	-	CDS	29.0304	22.5616
	92851	92900	gdhZ	NAD-specific glutamate dehydrogenase GdhZ	-	CDS	28.7263	31.2273
	92901	92950	gdhZ	NAD-specific glutamate dehydrogenase GdhZ	-	CDS	30.5174	34.9303
	92951	93000	gdhZ	NAD-specific glutamate dehydrogenase GdhZ	-	CDS	31.0244	31.5709
	93001	93050	gdhZ	NAD-specific glutamate dehydrogenase GdhZ	-	CDS	30.416	17.4079
	93051	93100	gdhZ	NAD-specific glutamate dehydrogenase GdhZ	-	CDS	30.0105	18.7059
	93101	93150	gdhZ	NAD-specific glutamate dehydrogenase GdhZ	-	CDS	26.7661	27.5243
	93151	93200	gdhZ	NAD-specific glutamate dehydrogenase GdhZ	-	CDS	27.8814	27.1808
	93201	93250	gdhZ	NAD-specific glutamate dehydrogenase GdhZ	-	CDS	26.8337	30.502
	93251	93300	gdhZ	NAD-specific glutamate dehydrogenase GdhZ	-	CDS	26.462	32.029
	93301	93350	gdhZ	NAD-specific glutamate dehydrogenase GdhZ	-	CDS	27.9828	31.9145
	93351	93400	gdhZ	NAD-specific glutamate dehydrogenase GdhZ	-	CDS	30.8554	32.4108
	93401	93450	gdhZ	NAD-specific glutamate dehydrogenase GdhZ	-	CDS	27.9152	36.0756
	93451	93500	gdhZ	NAD-specific glutamate dehydrogenase GdhZ	-	CDS	26.1578	39.4732
	93501	93550	gdhZ	NAD-specific glutamate dehydrogenase GdhZ	-	CDS	28.7939	35.9611
	93551	93600	gdhZ	NAD-specific glutamate dehydrogenase GdhZ	-	CDS	29.1656	33.4033
	93601	93650	gdhZ	NAD-specific glutamate dehydrogenase GdhZ	-	CDS	29.1318	25.3484
	93651	93700	gdhZ	NAD-specific glutamate dehydrogenase GdhZ	-	CDS	30.8892	18.6677
	93701	93750	gdhZ	NAD-specific glutamate dehydrogenase GdhZ	-	CDS	26.7999	24.3176
	93751	93800	gdhZ	NAD-specific glutamate dehydrogenase GdhZ	-	CDS	27.2731	27.448
	93801	93850	gdhZ	NAD-specific glutamate dehydrogenase GdhZ	-	CDS	28.5911	22.7143
	93851	93900	gdhZ	NAD-specific glutamate dehydrogenase GdhZ	-	CDS	28.1855	26.9899
	93901	93950	gdhZ	NAD-specific glutamate dehydrogenase GdhZ	-	CDS	29.7739	34.3577
	93951	94000	gdhZ	NAD-specific glutamate dehydrogenase GdhZ	-	CDS	31.3961	27.2189
	94001	94050	gdhZ	NAD-specific glutamate dehydrogenase GdhZ	-	CDS	28.4221	19.7748
	94051	94100	gdhZ	NAD-specific glutamate dehydrogenase GdhZ	-	CDS	26.0226	28.975
	94101	94150	gdhZ	NAD-specific glutamate dehydrogenase GdhZ	-	CDS	27.7124	24.2413
	94151	94200	gdhZ	NAD-specific glutamate dehydrogenase GdhZ	-	CDS	32.7141	20.0802
	94201	94250	gdhZ	NAD-specific glutamate dehydrogenase GdhZ	-	CDS	32.6803	23.7832
	94251	94300	gdhZ	NAD-specific glutamate dehydrogenase GdhZ	-	CDS	30.8216	27.1044
	94301	94350	gdhZ	NAD-specific glutamate dehydrogenase GdhZ	-	CDS	33.1535	27.5243
	94351	94400	gdhZ	NAD-specific glutamate dehydrogenase GdhZ	-	CDS	34.7081	23.0197
	94401	94450	gdhZ	NAD-specific glutamate dehydrogenase GdhZ	-	CDS	35.384	14.3921
	94451	94500	gdhZ	NAD-specific glutamate dehydrogenase GdhZ	-	CDS	35.8909	14.5448
	94501	94550	gdhZ	NAD-specific glutamate dehydrogenase GdhZ	-	CDS	35.1474	15.8809
	94551	94600	gdhZ	NAD-specific glutamate dehydrogenase GdhZ	-	CDS	32.0044	22.0653
	94601	94650	gdhZ	NAD-specific glutamate dehydrogenase GdhZ	-	CDS	31.0244	28.6314
	94651	94700	gdhZ	NAD-specific glutamate dehydrogenase GdhZ	-	CDS	33.1197	25.2338
	94701	94750	gdhZ	NAD-specific glutamate dehydrogenase GdhZ	-	CDS	32.7817	22.4852
	94751	94800	gdhZ	NAD-specific glutamate dehydrogenase GdhZ	-	CDS	30.585	26.1119
	94801	94850	gdhZ	NAD-specific glutamate dehydrogenase GdhZ	-	CDS	26.462	29.3186
	94851	94900	gdhZ	NAD-specific glutamate dehydrogenase GdhZ	-	CDS	27.1717	27.9061
	94901	94950	gdhZ	NAD-specific glutamate dehydrogenase GdhZ	-	CDS	32.2072	29.7003
	94951	95000	gdhZ	NAD-specific glutamate dehydrogenase GdhZ	-	CDS	30.6526	27.7152
	95001	95050	gdhZ	NAD-specific glutamate dehydrogenase GdhZ	-	CDS	26.9013	28.1733
	95051	95100	gdhZ	NAD-specific glutamate dehydrogenase GdhZ	-	CDS	27.6448	31.9908
	95101	95150	gdhZ	NAD-specific glutamate dehydrogenase GdhZ	-	CDS	31.2271	33.556
	95151	95200	gdhZ	NAD-specific glutamate dehydrogenase GdhZ	-	CDS	32.9507	36.4573
	95201	95250	gdhZ	NAD-specific glutamate dehydrogenase GdhZ	-	CDS	30.7878	36.2283
	95251	95300	gdhZ	NAD-specific glutamate dehydrogenase GdhZ	-	CDS	27.9828	36.4955
	95301	95350	gdhZ	NAD-specific glutamate dehydrogenase GdhZ	-	CDS	27.442	34.3577
	95351	95400	gdhZ	NAD-specific glutamate dehydrogenase GdhZ	-	CDS	28.2869	32.8689
	95401	95450	gdhZ	NAD-specific glutamate dehydrogenase GdhZ	-	CDS	30.4836	33.556
	95451	95500	gdhZ	NAD-specific glutamate dehydrogenase GdhZ	-	CDS	30.9906	31.38
	95501	95550	gdhZ	NAD-specific glutamate dehydrogenase GdhZ	-	CDS	31.3961	19.6602
	95551	95600	gdhZ	NAD-specific glutamate dehydrogenase GdhZ	-	CDS	32.241	16.1863
	95601	95650	gdhZ	NAD-specific glutamate dehydrogenase GdhZ	-	CDS	32.2748	20.3474
	95651	95700	gdhZ	NAD-specific glutamate dehydrogenase GdhZ	-	CDS	32.3424	16.568
	95701	95750	gdhZ	NAD-specific glutamate dehydrogenase GdhZ	-	CDS	29.9767	19.5075
	95751	95800	gdhZ	NAD-specific glutamate dehydrogenase GdhZ	-	CDS	34.0998	25.6156
	95801	95850	gdhZ	NAD-specific glutamate dehydrogenase GdhZ	-	CDS	38.9663	16.988
	95851	95900	gdhZ	NAD-specific glutamate dehydrogenase GdhZ	-	CDS	35.6206	8.74213
	95901	95950	gdhZ	NAD-specific glutamate dehydrogenase GdhZ	-	CDS	35.2488	18.2478
	95951	96000	gdhZ	NAD-specific glutamate dehydrogenase GdhZ	-	CDS	33.728	20.0802
	96001	96050	gdhZ	NAD-specific glutamate dehydrogenase GdhZ	-	CDS	30.416	27.448
	96051	96100	gdhZ	NAD-specific glutamate dehydrogenase GdhZ	-	CDS	27.611	34.5486
	96101	96150	gdhZ	NAD-specific glutamate dehydrogenase GdhZ	-	CDS	27.7462	33.327
	96151	96200	gdhZ	NAD-specific glutamate dehydrogenase GdhZ	-	CDS	32.7817	30.1203
	96201	96250	gdhZ	NAD-specific glutamate dehydrogenase GdhZ	-	CDS	37.0738	25.3102
	96251	96300	gdhZ	NAD-specific glutamate dehydrogenase GdhZ	-	CDS	36.3303	12.1015
	96301	96350					37.5469	2.59592
	96351	96400					43.2584	6.45161
	96401	96450					34.6067	7.06242
	96451	96500					19.2635	10.2691
	96501	96550					28.5911	22.6379
	96551	96600					37.3103	20.9582
	96601	96650	CCNA_00087	PerM-family permease	-	CDS	33.6266	19.4312
	96651	96700	CCNA_00087	PerM-family permease	-	CDS	28.5573	24.3558
	96701	96750	CCNA_00087	PerM-family permease	-	CDS	26.4282	28.5932
	96751	96800	CCNA_00087	PerM-family permease	-	CDS	26.9013	30.1966
	96801	96850	CCNA_00087	PerM-family permease	-	CDS	30.5174	26.3027
	96851	96900	CCNA_00087	PerM-family permease	-	CDS	31.2609	21.1491
	96901	96950	CCNA_00087	PerM-family permease	-	CDS	27.5096	18.2859
	96951	97000	CCNA_00087	PerM-family permease	-	CDS	25.955	15.041
	97001	97050	CCNA_00087	PerM-family permease	-	CDS	31.9368	12.2924
	97051	97100	CCNA_00087	PerM-family permease	-	CDS	35.8909	14.5448
	97101	97150	CCNA_00087	PerM-family permease	-	CDS	37.5807	13.3995
	97151	97200	CCNA_00087	PerM-family permease	-	CDS	32.4776	12.9414
	97201	97250	CCNA_00087	PerM-family permease	-	CDS	30.8892	15.3464
	97251	97300	CCNA_00087	PerM-family permease	-	CDS	35.8909	18.2859
	97301	97350	CCNA_00087	PerM-family permease	-	CDS	34.066	23.4014
	97351	97400	CCNA_00087	PerM-family permease	-	CDS	31.5989	24.0886
	97401	97450	CCNA_00087	PerM-family permease	-	CDS	29.8077	13.7431
	97451	97500	CCNA_00087	PerM-family permease	-	CDS	30.7878	9.50563
	97501	97550	CCNA_00087	PerM-family permease	-	CDS	30.6188	25.1193
	97551	97600	CCNA_00087	PerM-family permease	-	CDS	28.3545	28.9368
	97601	97650	CCNA_00087	PerM-family permease	-	CDS	30.2133	26.4554
	97651	97700	CCNA_00087	PerM-family permease	-	CDS	31.6327	33.1361
	97701	97750	CCNA_00087	PerM-family permease	-	CDS	30.2809	33.7087
	97751	97800					30.3485	34.3195
	97801	97850	CCNA_00088	HerA helicase-related ATPase	+	CDS	34.7081	25.1575
	97851	97900	CCNA_00088	HerA helicase-related ATPase	+	CDS	33.2549	21.1491
	97901	97950	CCNA_00088	HerA helicase-related ATPase	+	CDS	30.0105	34.2432
	97951	98000	CCNA_00088	HerA helicase-related ATPase	+	CDS	28.5235	37.1827
	98001	98050	CCNA_00088	HerA helicase-related ATPase	+	CDS	28.2869	33.327
	98051	98100	CCNA_00088	HerA helicase-related ATPase	+	CDS	27.8814	32.1054
	98101	98150	CCNA_00088	HerA helicase-related ATPase	+	CDS	28.3545	29.8912
	98151	98200	CCNA_00088	HerA helicase-related ATPase	+	CDS	31.1933	24.9284
	98201	98250	CCNA_00088	HerA helicase-related ATPase	+	CDS	32.4438	19.164
	98251	98300	CCNA_00088	HerA helicase-related ATPase	+	CDS	32.4438	17.3316
	98301	98350	CCNA_00088	HerA helicase-related ATPase	+	CDS	31.6327	20.6528
	98351	98400	CCNA_00088	HerA helicase-related ATPase	+	CDS	30.6526	26.0355
	98401	98450	CCNA_00088	HerA helicase-related ATPase	+	CDS	30.8892	25.8065
	98451	98500	CCNA_00088	HerA helicase-related ATPase	+	CDS	32.5114	23.7832
	98501	98550	CCNA_00088	HerA helicase-related ATPase	+	CDS	34.4039	15.2701
	98551	98600	CCNA_00088	HerA helicase-related ATPase	+	CDS	35.6206	5.76446
	98601	98650	CCNA_00088	HerA helicase-related ATPase	+	CDS	34.5729	9.50563
	98651	98700	CCNA_00088	HerA helicase-related ATPase	+	CDS	34.6405	11.0708
	98701	98750	CCNA_00088	HerA helicase-related ATPase	+	CDS	34.6405	7.02424
	98751	98800	CCNA_00088	HerA helicase-related ATPase	+	CDS	30.9906	17.0643
	98801	98850	CCNA_00088	HerA helicase-related ATPase	+	CDS	27.3744	28.7841
	98851	98900	CCNA_00088	HerA helicase-related ATPase	+	CDS	26.0564	32.1817
	98901	98950	CCNA_00088	HerA helicase-related ATPase	+	CDS	25.4481	34.7013
	98951	99000	CCNA_00088	HerA helicase-related ATPase	+	CDS	24.7384	35.1212
	99001	99050	CCNA_00088	HerA helicase-related ATPase	+	CDS	22.3389	34.2814
	99051	99100	CCNA_00088	HerA helicase-related ATPase	+	CDS	20.9871	27.2571
	99101	99150	CCNA_00088	HerA helicase-related ATPase	+	CDS	17.3033	22.5997
	99151	99200	CCNA_00088	HerA helicase-related ATPase	+	CDS	16.695	26.2264
	99201	99250	CCNA_00088	HerA helicase-related ATPase	+	CDS	19.4663	30.4638
	99251	99300	CCNA_00088	HerA helicase-related ATPase	+	CDS	22.6431	31.8
	99301	99350	CCNA_00088	HerA helicase-related ATPase	+	CDS	24.2652	30.4638
	99351	99400	CCNA_00088	HerA helicase-related ATPase	+	CDS	24.637	31.0746
	99401	99450					28.1855	29.9294
	99451	99500	CCNA_00089	MHYT/PAS-family GGDEF/EAL protein	-	CDS	27.1717	29.6622
	99501	99550	CCNA_00089	MHYT/PAS-family GGDEF/EAL protein	-	CDS	24.4004	31.8
	99551	99600	CCNA_00089	MHYT/PAS-family GGDEF/EAL protein	-	CDS	25.8536	29.5858
	99601	99650	CCNA_00089	MHYT/PAS-family GGDEF/EAL protein	-	CDS	26.3268	23.745
	99651	99700	CCNA_00089	MHYT/PAS-family GGDEF/EAL protein	-	CDS	29.3684	25.6538
	99701	99750	CCNA_00089	MHYT/PAS-family GGDEF/EAL protein	-	CDS	33.2887	16.1481
[truncated: 78,864 more rows]

## Sheet: NtrX-HA MACS2 peaks detection
	MACS2 analysis on Dataset:	NtrX-HA		NtrX-HA
		Caulobacter crescentus CB15 ntrX::ntrX-HA		Caulobacter crescentus CB15 ntrX::ntrX-HA
		ChIP-Seq	versus	Total input
		AIYT-432		AIYT-439
	Description:
	Lists the peak intervals, peak summits and statistics (-log10 of p- and q- values, fold enrichment) for all NtrX-HA statistical peaks detected (q = 0.05). Peaks with a >2 Fold-enrichment are highlighted in dark blue. Surrounding Feature/Description are also indicated. Feature orientation, light blue (-) and light red (+).
	Peak # (order on chromosome)	Peak start (bp)	Peak end (bp)	Peak length (bp)	Peak summit (bp)	Peak pileup	-LOG10(pvalue)	Fold enrichment	-LOG10(qvalue)	Feature	Description	Feature	Description
	peak_91	224735	226053	1319	225054	9006.29	3841.54	6.16381	3834.93	CCNA_00209	undecaprenyl-phosphomannose:protein mannosyltransferase	CCNA_00210	TonB-dependent receptor
	peak_965	3012944	3013333	390	3013151	7615.83	3068.2	5.77295	3063.56	CCNA_02860	DnaJ-class molecular chaperone
	peak_77	179758	181480	1723	181162	3569.51	571.582	2.71448	567.709			CCNA_00169	hypothetical protein
	peak_665	1941085	1941460	376	1941264	3552.14	564.22	2.70128	560.352			CCNA_01816	nitrogen regulation protein ntrY
	peak_174	435462	436181	720	435809	3341.97	475.84	2.54149	472.11	CCNA_00425	hypothetical protein	CCNA_00426	very-short-patch-repair endonuclease
	peak_440	1186851	1191587	4737	1189264	3165.66	406.529	2.40746	402.883	CCNA_01082	hypothetical protein	CCNA_01083	HATPase superfamily protein
	peak_388	1061247	1061955	709	1061549	3155.24	402.717	2.39953	399.075			CCNA_00982	ROS/MUCR transcriptional regulator MucR1
	peak_277	691436	693980	2545	691853	3149.16	400.436	2.39491	396.803	CCNA_00639	heme:hemopexin-binding protein
	peak_906	2861786	2868419	6634	2863909	3131.79	393.622	2.38171	390.015	CCNA_02705	cold shock protein CspC
	peak_1230	3792196	3799007	6812	3793944	3081.42	374.932	2.34341	371.411	CCNA_R0087
	peak_69	170381	171035	655	170818	2892.96	307.514	2.20013	304.358			CCNA_00161	hypothetical protein
	peak_186	457399	458831	1433	458559	2835.64	286.14	2.14978	283.149
	peak_368	998351	998705	355	998520	3136.14	315.455	2.14696	312.251			CCNA_00922	ClpB protein
	peak_300	770552	774533	3982	770912	2805.24	278.261	2.13344	275.34	CCNA_00714	hypothetical protein	CCNA_03927	hypothetical protein
	peak_1226	3785257	3787273	2017	3785903	2738.36	256.528	2.0826	253.77
	peak_1026	3198205	3199100	896	3198780	2774.84	258.765	2.07928	255.994	CCNA_03043	type IV pilin protein pilA	CCNA_03044	CpaC-related secretion pathway protein CpaI
	peak_470	1258534	1258903	370	1258702	2793.95	256.483	2.06605	253.726			CCNA_01155	TonB-dependent outer membrane receptor
	peak_1121	3488185	3489122	938	3488496	2827.82	255.434	2.05246	252.681	CCNA_03313	hypothetical protein	CCNA_03314	ferredoxin-NADP reductase
	peak_1098	3431445	3432285	841	3431764	2678.44	237.669	2.03704	234.992	CCNA_03262	queuosine biosynthesis protein QueC	CCNA_03263	TonB-dependent receptor
	peak_270	680694	682292	1599	681874	2673.23	236.124	2.03308	233.454			CCNA_00635	CHASE2 membrane receptor
	peak_656	1912251	1913227	977	1912425	2672.36	235.815	2.03242	233.146	CCNA_01784	hypothetical protein	CCNA_01785	hypothetical protein
	peak_1041	3260768	3261247	480	3261014	2783.53	237.838	2.00716	235.161	CCNA_03108	TonB-dependent outer membrane receptor ChvT
	peak_1292	3986766	3987675	910	3987167	3215.17	273.178	2.00332	270.305			CCNA_R0199	RusT
	peak_1031	3229643	3230903	1261	3230666	2584.64	209.301	1.96573	206.754
	peak_179	445050	446325	1276	445294	2679.31	212.408	1.94999	209.847
	peak_351	920395	920976	582	920739	2575.96	199.343	1.933	196.84
	peak_936	2937997	2941188	3192	2938340	2532.53	194.241	1.92612	191.759
	peak_135	332859	333355	497	333144	2635.01	199.949	1.91836	197.443
	peak_76	178901	179464	564	179144	2499.53	184.923	1.90103	182.479
	peak_284	712363	713823	1461	713425	2499.53	184.923	1.90103	182.479
	peak_375	1025968	1026644	677	1026321	2491.71	182.692	1.89508	180.257
	peak_1045	3278735	3279997	1263	3279590	2537.74	182.778	1.88328	180.342
	peak_323	846300	846773	474	846585	2470	176.616	1.87858	174.207
	peak_1132	3527793	3529071	1279	3528625	2516.03	179.408	1.87589	176.987
	peak_361	947800	948596	797	948034	2586.38	179.966	1.86051	177.542
	peak_345	901694	902414	721	902008	2444.81	169.814	1.85943	167.434
	peak_1190	3698716	3699542	827	3699083	2767.89	191.479	1.85769	189.01
	peak_1220	3763451	3764333	883	3764049	2594.19	179.5	1.85676	177.078
	peak_977	3056163	3056730	568	3056345	2426.57	164.986	1.84556	162.628
	peak_1088	3418453	3418829	377	3418658	2412.68	161.27	1.835	158.926
	peak_357	934879	935333	455	935186	2579.43	171.281	1.83113	168.895
	peak_463	1246748	1247378	631	1247010	2406.6	159.688	1.83038	157.35
	peak_863	2699338	2699889	552	2699586	2406.6	159.688	1.83038	157.35
	peak_1124	3505577	3506746	1170	3505921	2737.5	180.585	1.82754	178.158
	peak_468	1253718	1254242	525	1254024	2399.65	157.851	1.8251	155.521
	peak_686	2086163	2086906	744	2086498	2388.36	154.982	1.81651	152.662
	peak_1135	3532844	3535284	2441	3534752	2510.82	159.803	1.80574	157.465
	peak_343	899331	900069	739	899577	2367.52	149.566	1.80067	147.264
	peak_1028	3214833	3215310	478	3215072	2456.97	154.093	1.79711	151.776
	peak_269	673391	674497	1107	673948	2612.43	161.955	1.79027	159.608
	peak_501	1371910	1372519	610	1372268	2343.2	143.476	1.78218	141.193
	peak_344	900342	901498	1157	900852	2339.73	142.471	1.77954	140.192
	peak_1257	3882105	3883049	945	3882770	2526.45	153.272	1.77769	150.957
	peak_320	839567	840295	729	840027	2433.52	146.826	1.77441	144.534
	peak_1117	3480666	3484419	3754	3483578	2319.75	137.491	1.76435	135.227
	peak_1196	3708055	3708746	692	3708310	2445.68	144	1.76099	141.716
	peak_223	555434	556594	1161	556352	2307.59	131.009	1.74076	128.765
	peak_1059	3353502	3353978	477	3353784	2495.19	140.832	1.73781	138.558
	peak_655	1906727	1907078	352	1906914	2283.27	128.717	1.73662	126.481
	peak_1155	3578482	3578979	498	3578745	2516.03	141.374	1.73536	139.099
	peak_298	761255	761967	713	761491	2382.28	133.798	1.73496	131.546
	peak_71	172309	173784	1476	172881	2291.96	125.725	1.72302	123.499
	peak_1252	3874040	3874765	726	3874489	2487.37	133.66	1.71246	131.408
	peak_1186	3675727	3677050	1324	3676678	2272.85	122.095	1.71213	119.882
	peak_1225	3781249	3781710	462	3781531	2246.8	119.955	1.70889	117.75
	peak_437	1175666	1176512	847	1176102	2243.32	119.256	1.70625	117.055
	peak_494	1333512	1334193	682	1333888	2243.32	119.256	1.70625	117.055
	peak_577	1564722	1565395	674	1565007	2238.98	118.095	1.70294	115.898
	peak_155	370030	370938	909	370219	2490.84	129.675	1.69702	127.436
	peak_451	1213578	1214053	476	1213798	2244.19	116.443	1.69405	114.253
	peak_1083	3413277	3414146	870	3413508	2291.96	118.652	1.69382	116.453
	peak_1034	3247555	3247871	317	3247726	2313.67	117.987	1.68627	115.791
	peak_524	1436017	1438731	2715	1436498	2214.66	112.59	1.68446	110.417
	peak_746	2265524	2266852	1329	2266606	2212.93	112.136	1.68314	109.965
	peak_4	5058	5638	581	5371	2701.89	135.563	1.67961	133.304
	peak_1313	4034784	4035214	431	4034953	2319.75	116.399	1.67856	114.209
	peak_834	2604116	2605523	1408	2604760	2203.37	110.105	1.67587	107.943
	peak_110	269976	271309	1334	270208	2205.98	109.747	1.67436	107.587
	peak_112	273501	274723	1223	274062	2222.48	110.004	1.67151	107.844
	peak_1010	3152648	3153481	834	3152971	2263.3	111.043	1.66733	108.876
	peak_201	519821	520406	586	520146	2333.65	113.006	1.66176	110.832
	peak_940	2945539	2946237	699	2945868	2183.4	105.646	1.66069	103.506
	peak_272	683175	684909	1735	683542	2187.74	104.566	1.65538	102.431
	peak_287	717348	720584	3237	717743	2174.71	103.666	1.65408	101.535
	peak_381	1050834	1051554	721	1051014	2166.03	101.919	1.64748	99.7972
	peak_20	48691	50073	1383	48955	2384.02	109.834	1.63874	107.674
	peak_985	3069288	3069890	603	3069638	2257.22	103.972	1.63843	101.84
	peak_680	2039180	2039636	457	2039445	2148.66	98.0356	1.63428	95.933
	peak_311	804697	805224	528	804897	2256.35	101.786	1.62936	99.666
	peak_687	2089703	2090446	744	2090175	2141.71	96.5429	1.62899	94.4462
	peak_548	1491553	1492624	1072	1491914	2133.02	94.8492	1.62239	92.7592
	peak_804	2520546	2521579	1034	2521220	2132.16	94.6384	1.62173	92.5498
	peak_1142	3551539	3552600	1062	3551797	2199.03	97.2905	1.62046	95.1913
	peak_74	177527	178068	542	177824	2129.55	94.0072	1.61975	91.9214
	peak_331	869733	871017	1285	870308	2120.86	92.1246	1.61315	90.0474
	peak_1084	3415715	3415973	259	3415892	2113.05	90.6718	1.60721	88.601
	peak_1153	3573780	3574312	533	3574005	2244.19	94.9906	1.60211	92.9003
	peak_214	542249	543205	957	542518	2105.23	89.0237	1.60126	86.9609
	peak_405	1111405	1113564	2160	1112765	2103.49	88.6137	1.59994	86.5526
	peak_916	2899732	2900167	436	2899922	2102.63	88.409	1.59928	86.3489
	peak_1062	3358464	3359186	723	3358758	2102.63	88.409	1.59928	86.3489
	peak_386	1056721	1057720	1000	1057310	2097.42	87.3887	1.59532	85.3338
	peak_254	643050	644022	973	643300	2093.07	86.5762	1.59202	84.5252
	peak_487	1317847	1318184	338	1318041	2093.07	86.5762	1.59202	84.5252
	peak_1245	3854663	3854989	327	3854840	2623.72	106.014	1.58473	103.872
	peak_165	388517	389947	1431	389552	2081.78	84.1586	1.58344	82.1209
	peak_1318	4042290	4042872	583	4042618	2079.18	83.7586	1.58145	81.7238
	peak_397	1081047	1082022	976	1081276	2076.57	83.16	1.57947	81.1288
	peak_839	2610789	2612054	1266	2611688	2073.1	82.5634	1.57683	80.5356
	peak_519	1430925	1431752	828	1431231	2072.23	82.365	1.57617	80.3389
	peak_953	2979272	2980041	770	2979711	2067.02	81.3758	1.57221	79.3551
	peak_1075	3391816	3392704	889	3392198	2146.05	84.0387	1.57047	82.002
	peak_1312	4033534	4034621	1088	4033774	2238.98	87.0627	1.56888	85.0095
	peak_753	2304439	2304866	428	2304703	2060.94	79.9998	1.56759	77.9873
	peak_281	708020	708864	845	708182	2181.66	84.2343	1.56569	82.1965
	peak_911	2889144	2890260	1117	2889847	2056.6	79.2182	1.56429	77.211
	peak_923	2919390	2919979	590	2919585	2056.6	79.2182	1.56429	77.211
	peak_912	2890830	2891554	725	2891022	2053.99	78.6341	1.56231	76.6308
	peak_293	745071	745581	511	745291	2197.29	83.9561	1.56142	81.9207
	peak_15	34438	36245	1808	35250	2244.19	85.6143	1.56089	83.5689
	peak_425	1158841	1160020	1180	1159647	2047.91	77.4717	1.55768	75.4766
	peak_597	1633948	1634791	844	1634530	2047.91	77.4717	1.55768	75.4766
	peak_1239	3841137	3841735	599	3841389	2189.48	82.7484	1.55742	80.7199
	peak_21	51708	52985	1278	52801	2387.49	89.9003	1.55665	87.8334
	peak_995	3097909	3098503	595	3098161	2041.83	76.3169	1.55306	74.3299
	peak_225	561980	562591	612	562323	2108.71	77.6676	1.54773	75.6714
	peak_448	1207196	1208336	1141	1207702	2034.02	74.9793	1.54712	73.0011
	peak_160	383563	384595	1033	384039	2045.31	74.1336	1.54124	72.1609
	peak_764	2359135	2359715	581	2359342	2023.59	72.8984	1.5392	70.9333
	peak_723	2184527	2185568	1042	2184959	2019.25	72.1481	1.5359	70.1879
	peak_890	2772945	2773473	529	2773247	2019.25	72.1481	1.5359	70.1879
	peak_87	215008	215491	484	215258	2208.58	78.5664	1.53529	76.5646
	peak_184	455209	455571	363	455417	2074.83	73.7817	1.53493	71.8111
	peak_199	513676	514418	743	513893	2219	78.909	1.5347	76.9042
	peak_875	2727386	2728717	1332	2727661	2010.57	70.4725	1.52929	68.5239
	peak_72	174054	175298	1245	174300	2006.22	69.7334	1.52599	67.7902
	peak_582	1574136	1577209	3074	1574632	2005.35	69.5492	1.52533	67.6074
	peak_31	76057	76495	439	76269	2227.69	76.8672	1.52462	74.8772
	peak_1002	3118605	3119289	685	3118913	2003.62	69.1813	1.52401	67.2422
	peak_1050	3294087	3294609	523	3294376	2178.19	74.7266	1.52201	72.751
	peak_540	1481665	1481940	276	1481801	1997.54	68.083	1.51939	66.1523
	peak_1231	3799912	3801329	1418	3800876	1996.67	67.9007	1.51873	65.9713
	peak_327	861019	861371	353	861186	2168.63	73.6216	1.51871	71.6529
	peak_1139	3546554	3547647	1094	3547022	2107.84	71.0421	1.51619	69.0901
	peak_294	748124	749180	1057	748400	2095.68	70.5304	1.51551	68.5816
	peak_1118	3486450	3487138	689	3486914	1992.33	67.1737	1.51543	65.2498
	peak_222	553696	554439	744	553861	2066.15	69.168	1.51311	67.2296
	peak_445	1198926	1199380	455	1199171	1988.85	66.4501	1.51279	64.531
	peak_897	2817569	2817979	411	2817734	2150.39	71.5292	1.51145	69.5737
	peak_1317	4040023	4040635	613	4040296	2051.39	68.0628	1.51022	66.1328
	peak_1065	3361254	3362002	749	3361712	1990.59	65.7847	1.50883	63.8709
	peak_880	2743020	2744387	1368	2743742	1981.91	65.1923	1.5075	63.2821
	peak_1068	3369914	3370367	454	3370139	2063.54	67.5888	1.50604	65.6616
	peak_579	1567319	1567756	438	1567484	1977.56	64.4783	1.5042	62.5733
	peak_1060	3355273	3356032	760	3355527	2039.23	66.4469	1.50393	64.5283
	peak_857	2672096	2672397	302	2672266	1975.83	64.1227	1.50288	62.2198
	peak_1184	3673925	3674773	849	3674155	1973.22	63.7679	1.5009	61.8679
	peak_852	2656130	2656656	527	2656510	2041.83	65.6805	1.50018	63.7678
	peak_949	2973885	2975507	1623	2975315	1971.48	63.414	1.49958	61.5167
	peak_479	1291377	1291830	454	1291638	2020.99	64.8592	1.49948	62.9518
	peak_585	1582207	1583807	1601	1582581	1970.62	63.2373	1.49892	61.3414
	peak_966	3018831	3019130	300	3018946	1968.01	62.8847	1.49694	60.9915
	peak_1074	3390151	3391387	1237	3391043	2031.41	64.2804	1.49435	62.3769
	peak_591	1628085	1628518	434	1628329	1961.93	61.6576	1.49232	59.7753
	peak_221	551241	552896	1656	552640	1959.32	61.3089	1.49034	59.4303
	peak_998	3101881	3102194	314	3102041	2097.42	65.4656	1.49014	63.554
	peak_316	824379	824911	533	824578	1957.59	60.9612	1.48902	59.0855
	peak_1263	3901679	3902154	476	3901898	2335.38	72.3339	1.48841	70.3731
	peak_384	1053561	1054678	1118	1054520	1956.72	60.7876	1.48836	58.9136
	peak_718	2177137	2178091	955	2177631	1954.98	60.4412	1.48704	58.5704
	peak_432	1170702	1171385	684	1171117	1951.51	59.9232	1.48439	58.0575
	peak_1314	4036348	4037683	1336	4036481	2076.57	63.4891	1.48356	61.5916
	peak_159	382334	383106	773	382628	2058.33	62.7004	1.48211	60.8099
	peak_1199	3713818	3715624	1807	3714412	2007.96	60.9432	1.48132	59.0684
	peak_929	2926886	2927791	906	2927128	1946.3	59.0643	1.48043	57.2062
	peak_237	594158	595185	1028	595007	1945.43	58.8932	1.47977	57.0365
	peak_861	2691946	2692686	741	2692347	1944.56	58.7223	1.47911	56.867
	peak_166	390033	390796	764	390628	1943.69	58.5516	1.47845	56.6976
	peak_215	543360	543682	323	543494	1943.69	58.5516	1.47845	56.6976
	peak_736	2228943	2229382	440	2229159	1942.82	58.3812	1.47779	56.5285
	peak_295	757054	757502	449	757234	2048.78	61.3515	1.47706	59.4727
	peak_95	232828	233484	657	233259	2138.23	64.0349	1.47694	62.1328
	peak_1311	4033037	4033375	339	4033244	2136.5	63.8778	1.47664	61.9775
	peak_262	651033	653293	2261	651890	1940.22	58.0409	1.47581	56.1919
	peak_231	581872	582246	375	582034	2159.08	64.1375	1.47436	62.2346
	peak_145	352691	353729	1039	353205	1990.59	59.0859	1.47392	57.2278
	peak_854	2665790	2666855	1066	2666163	1937.61	57.5323	1.47383	55.6875
	peak_517	1422795	1423686	892	1423466	1935.88	57.1943	1.47251	55.3526
	peak_96	242663	243188	526	242838	2372.73	69.6496	1.47184	67.7075
	peak_1210	3730071	3730442	372	3730247	2173.84	63.8244	1.4714	61.9242
	peak_19	45553	46028	476	45917	2225.08	65.3616	1.47111	63.4508
	peak_1201	3716958	3717315	358	3717141	1994.93	58.5206	1.47058	56.6674
	peak_59	152498	152855	358	152702	2219	65.079	1.47053	63.1702
	peak_1168	3621654	3622152	499	3621803	2287.62	66.5166	1.46859	64.5974
	peak_868	2710503	2710983	481	2710679	1929.8	56.1857	1.46789	54.3535
	peak_78	183383	184203	821	183923	2046.17	59.5016	1.46742	57.6398
	peak_1	52	344	293	200	1928.06	56.0183	1.46657	54.1876
	peak_147	354494	354891	398	354710	2088.73	60.3452	1.46607	58.4764
	peak_364	975656	975999	344	975867	2021.86	58.2286	1.46497	56.3773
	peak_202	520829	523193	2365	522988	1992.33	57.4635	1.46484	55.6198
	peak_821	2568359	2568960	602	2568721	1923.72	55.1851	1.46327	53.3624
	peak_255	644440	645624	1185	644643	1917.64	54.1926	1.45864	52.3795
	peak_1094	3426407	3427072	666	3426688	1915.9	53.8636	1.45732	52.0532
	peak_150	357181	357833	653	357353	1934.14	54.1915	1.45569	52.3791
	peak_44	96126	96789	664	96390	2157.34	59.9308	1.45419	58.0651
	peak_1014	3164983	3165591	609	3165338	1910.69	53.045	1.45336	51.2428
	peak_1082	3403316	3404117	802	3403584	2040.09	56.565	1.45298	54.7297
	peak_529	1442879	1443944	1066	1443333	1908.95	52.7192	1.45204	50.9199
	peak_1051	3320319	3322189	1871	3321492	1908.95	52.7192	1.45204	50.9199
	peak_304	778463	779303	841	779057	1908.08	52.7192	1.45138	50.9199
	peak_339	894968	896312	1345	896097	1900.27	51.4248	1.44544	49.639
	peak_282	709637	710849	1213	710486	1920.24	51.6577	1.44378	49.8701
	peak_783	2435371	2435811	441	2435646	1895.92	50.6232	1.44214	48.8447
	peak_86	212717	214500	1784	213300	2034.02	54.3527	1.44213	52.5388
	peak_887	2766409	2766737	329	2766573	1894.19	50.4635	1.44082	48.6873
	peak_1191	3702007	3702275	269	3702172	2011.43	53.05	1.43865	51.2477
	peak_760	2338299	2339109	811	2338621	1889.85	49.6688	1.43751	47.9
	peak_973	3046468	3047160	693	3046877	1889.85	49.6688	1.43751	47.9
	peak_562	1534538	1535442	905	1534737	1888.98	49.5105	1.43685	47.7434
	peak_1070	3377615	3378645	1031	3377862	1888.98	49.5105	1.43685	47.7434
	peak_1253	3876176	3876490	315	3876329	2120	55.2563	1.43615	53.4333
	peak_1091	3421442	3422602	1161	3421927	1887.24	49.3525	1.43553	47.5877
	peak_185	456643	457327	685	457155	1886.37	49.1946	1.43487	47.4317
	peak_299	769048	769427	380	769237	1885.5	49.0371	1.43421	47.2757
	peak_472	1261008	1261698	691	1261248	1882.9	48.5657	1.43223	46.8087
	peak_927	2925568	2926380	813	2925919	1882.03	48.5657	1.43157	46.8087
	peak_1112	3464252	3464736	485	3464483	2051.39	52.6976	1.43133	50.9001
	peak_675	1996086	1996760	675	1996362	1881.16	48.409	1.43091	46.6544
	peak_227	565288	566088	801	565640	1921.11	49.3937	1.4308	47.6287
	peak_531	1444791	1445974	1184	1445148	1880.29	48.2526	1.43025	46.4995
	peak_600	1635985	1636758	774	1636274	1878.55	47.9404	1.42893	46.1905
	peak_315	822673	823176	504	822939	1877.69	47.7847	1.42827	46.0361
	peak_1105	3450676	3451338	663	3450974	2139.97	53.6836	1.42555	51.8765
	peak_1249	3869917	3870754	838	3870270	2055.73	51.3369	1.42381	49.5522
	peak_483	1304475	1304843	369	1304625	1870.74	46.7009	1.42299	44.9647
	peak_1099	3432489	3433375	887	3433196	1870.74	46.7009	1.42299	44.9647
	peak_385	1055991	1056447	457	1056258	1869	46.547	1.42167	44.8124
	peak_1250	3871127	3871658	532	3871375	2026.2	50.1848	1.42102	48.4113
	peak_1129	3519169	3519468	300	3519297	1954.11	48.4417	1.42089	46.6869
	peak_328	864692	865402	711	864909	1865.53	45.9337	1.41903	44.2064
	peak_1200	3716192	3716634	443	3716325	1888.11	46.5274	1.41897	44.7947
	peak_1183	3670910	3672541	1632	3672182	1864.66	45.7809	1.41837	44.0552
	peak_188	461676	462150	475	461875	1899.4	46.5799	1.41798	44.8451
	peak_1119	3487384	3487640	257	3487535	1863.79	45.3403	1.416	43.62
	peak_218	547287	548593	1307	548083	1859.45	45.0207	1.41441	43.3037
	peak_125	300631	301061	431	300897	2021.86	48.7264	1.41419	46.968
	peak_151	358306	358566	261	358401	1888.98	45.4656	1.41343	43.7449
	peak_158	380454	381313	860	380737	2006.22	48.1609	1.41256	46.409
	peak_92	226360	227332	973	227067	2111.31	50.5308	1.41224	48.7542
	peak_1087	3418058	3418373	316	3418199	1855.97	44.4167	1.41176	42.7063
	peak_1116	3479113	3480544	1432	3480256	1855.97	44.4167	1.41176	42.7063
	peak_817	2563204	2563810	607	2563429	1854.24	44.2662	1.41044	42.5583
	peak_291	733169	733993	825	733485	1901.14	45.251	1.40978	43.532
	peak_1012	3159491	3160141	651	3159597	1853.37	44.116	1.40978	42.4098
	peak_81	199742	200380	639	200138	2180.79	51.3634	1.40863	49.5786
	peak_257	647175	647826	652	647513	1851.63	43.8163	1.40846	42.1134
	peak_1085	3416552	3416936	385	3416723	1851.63	43.8163	1.40846	42.1134
	peak_1161	3593690	3594241	552	3593962	2172.11	51.2052	1.40831	49.4219
	peak_183	454149	455057	909	454488	1934.14	45.7298	1.40817	44.0051
	peak_211	539574	539902	329	539746	1850.76	43.6669	1.4078	41.9655
	peak_48	101734	102078	345	101921	2214.66	51.9388	1.40752	50.148
	peak_212	539951	540365	415	540202	1849.89	43.5176	1.40714	41.818
	peak_1198	3712933	3713471	539	3713214	1862.92	43.5895	1.40582	41.8895
	peak_745	2256450	2256752	303	2256568	1846.42	43.0712	1.4045	41.3777
	peak_70	171580	172083	504	171774	2324.09	53.7943	1.40404	51.9859
	peak_342	898410	898753	344	898539	1977.56	45.9251	1.40403	44.1987
	peak_67	167296	167923	628	167642	1920.24	44.5965	1.40353	42.8844
	peak_266	665612	667107	1496	665880	2013.17	46.6368	1.40321	44.9017
	peak_983	3066601	3067115	515	3066919	1898.53	44.0079	1.40319	42.3031
	peak_1258	3883803	3885312	1510	3885032	1942.82	44.8645	1.40265	43.1502
	peak_359	938726	939397	672	938857	1970.62	45.4777	1.40243	43.7552
	peak_1206	3720102	3720455	354	3720271	1928.06	44.5403	1.40203	42.8292
	peak_333	872017	872605	589	872135	1840.34	42.1848	1.39988	40.5016
	peak_136	334786	335366	581	335178	1954.11	44.5475	1.39879	42.8364
	peak_1256	3880978	3881692	715	3881503	2020.12	45.8708	1.39806	44.1446
	peak_420	1147877	1148629	753	1148220	1837.74	41.7447	1.3979	40.0664
	peak_239	595848	596730	883	596408	1836.87	41.5985	1.39724	39.9218
	peak_608	1645833	1646827	995	1646056	1836	41.4525	1.39658	39.7777
	peak_843	2627141	2627967	827	2627714	1836	41.4525	1.39658	39.7777
	peak_52	129901	131762	1862	130630	2077.44	46.619	1.39554	44.884
	peak_377	1028510	1029206	697	1028666	1834.26	41.3068	1.39526	39.6345
	peak_329	867412	867953	542	867590	1832.52	41.016	1.39394	39.3472
	peak_322	843920	844983	1064	844310	1831.66	40.8709	1.39328	39.2038
	peak_167	396482	396877	396	396777	1914.16	42.6932	1.39311	41.0042
	peak_959	2996884	2997506	623	2997140	1920.24	42.7138	1.39253	41.0246
	peak_518	1423821	1424807	987	1424020	1829.92	40.5815	1.39196	38.9177
	peak_66	166523	167038	516	166640	1898.53	41.827	1.39027	40.1483
	peak_871	2718300	2718839	540	2718631	1827.31	40.2931	1.38998	38.6336
	peak_513	1404619	1405113	495	1404900	1846.42	40.5587	1.3892	38.8968
	peak_305	779393	780155	763	779975	1833.39	40.1474	1.38835	38.4905
	peak_176	438543	438835	293	438726	1824.71	39.8622	1.38799	38.2078
	peak_712	2168380	2168929	550	2168546	1824.71	39.8622	1.38799	38.2078
	peak_895	2811489	2811929	441	2811667	1905.48	41.5231	1.38754	39.8478
	peak_207	534986	535290	305	535164	1977.56	43.0139	1.38745	41.3215
	peak_1066	3362960	3363388	429	3363053	1937.61	42.0721	1.3869	40.3903
	peak_414	1139666	1140280	615	1139965	1822.97	39.5761	1.38667	37.9251
	peak_321	842175	842431	257	842317	1899.4	40.9571	1.38485	39.2894
	peak_210	538814	539486	673	539049	1870.74	40.1748	1.38401	38.5168
	peak_816	2559862	2560891	1030	2560100	1818.63	39.0069	1.38337	37.3638
	peak_567	1543876	1544425	550	1544221	1817.76	38.8651	1.38271	37.2238
	peak_32	76820	77505	686	77238	1990.59	42.4178	1.38249	40.7325
	peak_593	1629444	1630153	710	1629940	1816.89	38.7236	1.38205	37.0843
	peak_1137	3538195	3538878	684	3538682	2070.49	43.8944	1.38147	42.191
	peak_815	2559212	2559683	472	2559464	1816.02	38.7236	1.38139	37.0843
	peak_1007	3136067	3136529	463	3136339	1926.32	40.8892	1.38106	39.222
	peak_209	536228	536950	723	536501	1913.29	40.4908	1.38025	38.8293
	peak_453	1231328	1231686	359	1231501	1813.42	38.3006	1.37941	36.6674
	peak_1286	3969497	3970193	697	3970004	2153	45.1015	1.37927	43.3841
	peak_526	1440030	1440458	429	1440244	1810.81	37.8796	1.37743	36.2517
	peak_646	1876606	1877322	717	1876782	1810.81	37.8796	1.37743	36.2517
	peak_1150	3569921	3570723	803	3570243	1919.37	39.9264	1.3762	38.2716
	peak_1316	4038908	4039928	1021	4039621	1932.4	40.1325	1.37589	38.4757
	peak_1097	3429842	3430289	448	3430124	2003.62	41.4576	1.37548	39.7827
	peak_969	3036222	3036862	641	3036646	1807.34	37.4608	1.37479	35.8393
	peak_511	1397302	1397591	290	1397454	1806.47	37.3217	1.37413	35.7021
	peak_618	1693366	1693647	282	1693501	1805.6	37.1829	1.37347	35.5651
	peak_45	96877	97636	760	97248	2002.75	40.9038	1.37249	39.2365
	peak_478	1272141	1272609	469	1272435	1880.29	38.1028	1.36975	36.4725
	peak_14	32699	33039	341	32810	1949.77	39.3453	1.36946	37.6984
	peak_819	2565663	2566196	534	2565816	1796.92	35.9437	1.36687	34.3432
	peak_235	588948	589285	338	589142	1897.66	37.8889	1.36667	36.261
	peak_79	184558	185782	1225	184974	2008.83	39.9781	1.36651	38.3229
	peak_748	2279063	2279421	359	2279287	1796.05	35.9437	1.36621	34.3432
	peak_37	83644	84150	507	83985	2047.04	40.6227	1.36538	38.9586
	peak_1053	3326655	3327126	472	3326749	1794.31	35.671	1.36488	34.075
	peak_799	2508995	2509371	377	2509183	1793.44	35.535	1.36422	33.9407
	peak_942	2960571	2960913	343	2960721	1880.29	37.0827	1.36343	35.4666
	peak_1030	3225800	3226212	413	3225968	1791.71	35.2637	1.3629	33.673
	peak_1152	3572179	3572816	638	3572458	1924.58	37.6659	1.36211	36.042
	peak_116	287436	288147	712	287578	1994.93	38.7386	1.36089	37.0992
	peak_933	2933090	2934520	1431	2933627	1788.23	34.8586	1.36026	33.2742
	peak_869	2712997	2713364	368	2713159	1787.36	34.724	1.3596	33.1414
	peak_276	689763	691119	1357	690917	1786.49	34.5897	1.35894	33.0091
	peak_573	1552676	1553353	678	1552902	1786.49	34.5897	1.35894	33.0091
	peak_755	2311505	2311829	325	2311672	1785.63	34.4556	1.35828	32.8768
	peak_319	837660	838166	507	837871	1875.95	36.0777	1.35822	34.4765
	peak_1219	3762099	3762475	377	3762328	1915.9	36.796	1.35804	35.1835
	peak_139	337751	338605	855	338406	1997.54	38.2994	1.3577	36.6669
	peak_3	4634	4977	344	4803	2111.31	40.4236	1.35765	38.7634
	peak_317	825393	825604	212	825508	1784.76	34.3218	1.35762	32.745
	peak_1229	3790550	3790846	297	3790678	1784.76	34.3218	1.35762	32.745
	peak_1148	3568477	3568882	406	3568688	1994.93	38.1642	1.3575	36.5326
	peak_180	447517	448430	914	448233	1830.79	35.1194	1.3573	33.5314
	peak_884	2753854	2755245	1392	2753997	1783.89	34.1882	1.35696	32.6132
	peak_1039	3257598	3259141	1544	3258364	1783.89	34.1882	1.35696	32.6132
	peak_1128	3515918	3516566	649	3516475	1928.06	36.8326	1.3562	35.2198
	peak_858	2676030	2676660	631	2676459	1782.15	34.0548	1.35564	32.4826
	peak_229	568032	568879	848	568183	1930.66	36.3283	1.35331	34.7236
	peak_389	1063635	1064223	589	1063996	1778.68	33.5238	1.353	31.9594
	peak_862	2695669	2696581	913	2696181	1778.68	33.5238	1.353	31.9594
	peak_153	359787	360884	1098	360711	1918.51	35.9585	1.35226	34.3579
	peak_1298	4001828	4002479	652	4001948	2147.79	40.0552	1.35226	38.3988
	peak_111	271843	272762	920	272112	1869	35.1245	1.35221	33.5364
	peak_197	509401	509983	583	509767	1885.5	35.3102	1.35192	33.7191
	peak_1069	3375994	3376285	292	3376131	1814.29	34.0469	1.35187	32.4756
	peak_555	1523101	1523499	399	1523309	1776.94	33.2598	1.35168	31.6992
	peak_302	776743	777098	356	776955	1776.07	33.2598	1.35102	31.6992
	peak_1267	3921596	3921998	403	3921769	2210.32	40.9832	1.35085	39.3154
	peak_1009	3149389	3150279	891	3150112	1837.74	34.2142	1.3506	32.639
	peak_35	80358	81093	736	80536	1941.09	36.101	1.3503	34.4988
	peak_446	1203264	1204123	860	1203797	1774.34	32.9967	1.3497	31.4406
	peak_450	1212071	1212595	525	1212192	1774.34	32.9967	1.3497	31.4406
	peak_332	871539	871791	253	871645	1798.65	33.2625	1.34886	31.7018
	peak_1254	3876897	3877678	782	3877087	1975.83	36.2139	1.34782	34.6109
	peak_443	1193977	1194413	437	1194232	1771.73	32.6039	1.34772	31.0533
	peak_850	2647790	2648058	269	2647925	1771.73	32.6039	1.34772	31.0533
	peak_1100	3433426	3434135	710	3434001	1769.99	32.3433	1.3464	30.7965
	peak_18	41875	42964	1090	42475	2024.46	36.7301	1.34552	35.12
	peak_964	3011922	3012231	310	3012046	1799.52	32.7035	1.34494	31.152
	peak_1052	3322583	3323217	635	3322679	1899.4	34.4005	1.34456	32.8231
	peak_283	711147	711708	562	711550	1766.52	31.9541	1.34376	30.414
	peak_1214	3744667	3744997	331	3744806	2052.25	36.7781	1.3428	35.1658
	peak_954	2980159	2981540	1382	2980827	1763.91	31.5672	1.34178	30.0329
	peak_1008	3143856	3144176	321	3144062	1842.95	32.8873	1.34156	31.3329
	peak_1167	3617933	3618300	368	3618111	1979.3	35.2669	1.3413	33.6762
	peak_717	2175705	2176393	689	2175898	1763.04	31.5672	1.34111	30.0329
	peak_352	921173	921517	345	921419	1774.34	31.6658	1.34073	30.1308
	peak_637	1812059	1812878	820	1812344	1762.18	31.4387	1.34045	29.9072
	peak_1027	3212648	3213014	367	3212828	1814.29	32.2651	1.34013	30.7208
	peak_248	622161	623319	1159	622445	1761.31	31.307	1.33977	29.7784
	peak_456	1235506	1235780	275	1235673	1759.57	31.0547	1.33847	29.5291
	peak_565	1537960	1538632	673	1538463	1758.7	30.9272	1.33781	29.4036
	peak_1022	3184669	3184962	294	3184768	1892.45	33.0108	1.33652	31.4545
	peak_1073	3389613	3389930	318	3389783	1776.94	30.9609	1.33615	29.437
	peak_740	2237501	2237861	361	2237722	1756.1	30.6729	1.33583	29.1533
	peak_947	2969896	2971763	1868	2971571	1756.1	30.6729	1.33583	29.1533
	peak_1294	3994315	3994816	502	3994529	2186	37.7523	1.33526	36.1262
	peak_152	358678	359231	554	359062	1809.94	31.3712	1.33521	29.8412
	peak_404	1107607	1108274	668	1108032	1755.23	30.5461	1.33517	29.0296
	peak_508	1394636	1395022	387	1394872	1755.23	30.5461	1.33517	29.0296
	peak_993	3088233	3088706	474	3088368	1755.23	30.5461	1.33517	29.0296
	peak_1310	4032197	4032797	601	4032340	1950.64	33.6726	1.33473	32.1059
	peak_1174	3648491	3649034	544	3648662	1978.43	34.0753	1.33421	32.5028
	peak_198	512047	513412	1366	512743	1871.61	32.2846	1.3342	30.7401
	peak_250	626154	626943	790	626680	1876.82	32.2953	1.33389	30.7508
	peak_106	262321	262911	591	262514	1897.66	32.6107	1.33357	31.06
	peak_1241	3842971	3843539	569	3843359	1862.05	32.088	1.3335	30.546
	peak_182	452808	453422	615	452953	1830.79	31.4467	1.33328	29.9151
	peak_466	1251030	1251985	956	1251580	1752.62	30.1672	1.33319	28.657
	peak_818	2564215	2564960	746	2564474	1751.75	30.0414	1.33253	28.533
	peak_939	2943148	2945361	2214	2943655	1751.75	30.0414	1.33253	28.533
	peak_1164	3605709	3606155	447	3605862	1894.19	32.3675	1.33199	30.8206
	peak_848	2646035	2646715	681	2646184	1763.91	30.108	1.33175	28.599
	peak_551	1510052	1510347	296	1510233	1750.02	29.9159	1.33121	28.4096
	peak_918	2902100	2902410	311	2902226	1750.02	29.9159	1.33121	28.4096
	peak_43	95458	96058	601	95898	1981.91	33.3938	1.33002	31.8314
	peak_1076	3397000	3397462	463	3397151	1888.98	31.8659	1.32994	30.3274
	peak_989	3082758	3083243	486	3082965	1748.28	29.6655	1.32989	28.1643
	peak_127	307537	308129	593	307844	2005.35	33.8123	1.32984	32.2436
	peak_13	30002	30475	474	30296	2008.83	33.5493	1.32825	31.9846
	peak_778	2408765	2409416	652	2408955	1745.67	29.2918	1.32791	27.7968
	peak_1165	3606934	3607422	489	3607094	1892.45	31.6296	1.32762	30.0948
	peak_1255	3879737	3880144	408	3879998	2038.36	33.7056	1.32598	32.1387
	peak_751	2300094	2300947	854	2300614	1743.07	29.0439	1.32593	27.5531
	peak_1227	3787732	3788176	445	3787979	1743.07	29.0439	1.32593	27.5531
	peak_121	297903	298437	535	298220	1948.03	32.2718	1.32573	30.7274
	peak_181	451523	452074	552	451690	1862.05	30.8577	1.32541	29.3357
	peak_314	820468	820974	507	820581	1743.07	28.9293	1.32512	27.4412
	peak_1055	3334872	3335269	398	3335103	1867.26	30.856	1.32503	29.334
	peak_253	641767	642740	974	642542	1741.33	28.797	1.32461	27.311
	peak_581	1571829	1572166	338	1572014	1741.33	28.797	1.32461	27.311
	peak_100	255177	255520	344	255265	2002.75	32.848	1.32448	31.2947
	peak_85	212037	212428	392	212171	1968.88	32.1973	1.32384	30.6545
	peak_192	471528	471815	288	471600	1863.79	30.5033	1.32348	28.988
	peak_669	1970006	1970603	598	1970227	1737.86	28.3061	1.32197	26.8285
	peak_533	1462881	1463357	477	1463068	1736.99	28.184	1.32131	26.7085
	peak_835	2607185	2607455	271	2607306	1736.99	28.184	1.32131	26.7085
	peak_204	527289	527782	494	527547	1928.93	31.1577	1.32123	29.6313
	peak_424	1157523	1157749	227	1157612	1762.18	28.6289	1.32099	27.1463
	peak_770	2381178	2381474	297	2381329	1734.38	27.9406	1.31933	26.4702
	peak_924	2920694	2921136	443	2920978	1734.38	27.9406	1.31933	26.4702
	peak_932	2930879	2931729	851	2931489	1734.38	27.9406	1.31933	26.4702
	peak_149	355974	356380	407	356166	1981.04	31.7288	1.31907	30.1923
	peak_1202	3717433	3717775	343	3717636	1929.8	30.6499	1.31777	29.1323
	peak_464	1247531	1247875	345	1247656	1731.78	27.5772	1.31735	26.1131
	peak_522	1434218	1435279	1062	1434695	1731.78	27.5772	1.31735	26.1131
	peak_997	3101360	3101832	473	3101602	1755.23	27.9915	1.31728	26.5207
	peak_236	593561	593928	368	593731	1730.91	27.4566	1.31668	25.9945
	peak_515	1418247	1418510	264	1418398	1730.91	27.4566	1.31668	25.9945
	peak_256	645944	646977	1034	646115	1730.04	27.4566	1.31602	25.9945
	peak_820	2567695	2567973	279	2567842	1730.04	27.4566	1.31602	25.9945
	peak_935	2936505	2937553	1049	2936914	1730.04	27.4566	1.31602	25.9945
	peak_1004	3122451	3122975	525	3122610	1730.04	27.4566	1.31602	25.9945
	peak_1089	3419386	3419758	373	3419626	1824.71	28.7625	1.31573	27.2778
	peak_728	2194090	2194562	473	2194421	1728.31	27.2162	1.3147	25.7594
	peak_46	98129	98838	710	98606	1915.03	30.0235	1.31455	28.516
	peak_1171	3638598	3638974	377	3638792	1959.32	30.5129	1.31366	28.9975
	peak_1151	3570984	3571234	251	3571061	1822.1	28.4759	1.31353	26.9956
	peak_163	386962	387570	609	387405	1776.07	27.7907	1.31351	26.3236
	peak_473	1262793	1263362	570	1263154	1726.57	26.9767	1.31338	25.5244
	peak_683	2055764	2056035	272	2055943	1726.57	26.9767	1.31338	25.5244
	peak_976	3052640	3053009	370	3052873	1726.57	26.9767	1.31338	25.5244
	peak_901	2828270	2828514	245	2828405	1725.7	26.8573	1.31272	25.4071
	peak_1081	3402360	3402919	560	3402721	1828.18	28.3496	1.31211	26.8715
	peak_806	2534955	2535271	317	2535076	1724.83	26.7382	1.31206	25.2901
	peak_899	2824145	2825522	1378	2825222	1724.83	26.7382	1.31206	25.2901
	peak_1086	3417052	3417325	274	3417186	1723.96	26.6193	1.3114	25.1735
	peak_292	734452	734863	412	734632	1827.31	28.2033	1.3113	26.7275
	peak_148	355136	355510	375	355324	1946.3	29.931	1.31113	28.4246
	peak_532	1461823	1462706	884	1462298	1723.09	26.6193	1.31074	25.1735
	peak_1303	4005876	4006556	681	4006205	2094.81	31.9533	1.31054	30.414
	peak_36	81383	82175	793	81523	1956.72	29.8098	1.30969	28.3062
	peak_288	721765	722059	295	721937	1961.06	29.9393	1.30961	28.4328
	peak_138	336627	337700	1074	337428	1855.97	28.2338	1.30917	26.7578
	peak_475	1266769	1267210	442	1266909	1730.04	26.5014	1.30909	25.0587
	peak_734	2222179	2222907	729	2222741	1720.49	26.2642	1.30876	24.826
	peak_922	2909349	2910367	1019	2910238	1720.49	26.2642	1.30876	24.826
	peak_1157	3582258	3582790	533	3582537	1921.11	29.1363	1.3082	27.6446
	peak_694	2128518	2129175	658	2128896	1719.62	26.1464	1.3081	24.7103
	peak_206	533055	533555	501	533394	1876.82	28.3827	1.308	26.9043
	peak_1270	3931243	3931730	488	3931481	2079.18	31.3431	1.30776	29.8132
	peak_688	2096966	2097234	269	2097136	1718.75	26.0287	1.30744	24.5949
	peak_898	2822499	2822779	281	2822650	1718.75	26.0287	1.30744	24.5949
	peak_621	1702146	1702404	259	1702242	1717.88	25.9114	1.30678	24.4796
	peak_113	277465	278653	1189	278032	1965.4	29.4731	1.30646	27.9754
	peak_7	10099	10411	313	10187	2092.2	31.2563	1.30611	29.7281
	peak_1166	3607704	3608383	680	3607933	1852.5	27.7603	1.30589	26.2935
	peak_640	1844519	1844812	294	1844663	1716.15	25.7943	1.30546	24.3655
	peak_975	3051663	3051940	278	3051819	1723.09	25.8833	1.30534	24.4535
	peak_743	2245089	2245577	489	2245312	1714.41	25.5608	1.30414	24.1363
	peak_251	631503	632674	1172	632490	1863.79	27.5627	1.30367	26.0996
	peak_484	1308989	1309500	512	1309205	1756.1	26.1106	1.30358	24.6759
	peak_146	353834	354333	500	354011	1893.32	28.0171	1.30355	26.546
	peak_951	2976588	2977317	730	2977148	1713.54	25.4444	1.30348	24.0221
	peak_362	954836	955307	472	955031	1869	27.6371	1.30305	26.1723
	peak_84	211389	211877	489	211514	1882.9	27.716	1.30296	26.2496
	peak_829	2589356	2590839	1484	2590685	1712.67	25.3283	1.30282	23.9081
	peak_1185	3674987	3675408	422	3675217	1712.67	25.3283	1.30282	23.9081
	peak_82	208502	208998	497	208674	1978.43	28.9252	1.30174	27.4372
	peak_83	210573	211170	598	211050	1889.85	27.6386	1.30173	26.1738
	peak_1020	3179889	3180326	438	3180177	1882.03	27.5042	1.30092	26.0417
	peak_826	2583759	2584154	396	2583984	1710.07	25.0968	1.30084	23.6809
	peak_1109	3460844	3461183	340	3461006	1775.2	25.9671	1.3007	24.5347
	peak_967	3031575	3031896	322	3031742	1709.2	24.9815	1.30018	23.5687
	peak_1147	3566144	3566606	463	3566459	1895.92	27.4706	1.30008	26.0084
	peak_137	335486	336011	526	335811	1899.4	27.5729	1.30004	26.1097
	peak_1038	3256301	3257087	787	3256923	1708.33	24.8664	1.29952	23.4559
	peak_105	260906	261680	775	261472	1905.48	27.5292	1.29924	26.0664
	peak_99	252166	252785	620	252592	2003.62	28.8617	1.29922	27.3751
	peak_226	563986	564393	408	564235	1794.31	25.9926	1.29907	24.56
	peak_994	3097071	3097421	351	3097235	1707.46	24.7515	1.29886	23.3431
	peak_104	259299	259769	471	259480	2042.7	29.2361	1.29825	27.7425
	peak_75	178449	178799	351	178565	1895.06	27.2713	1.29814	25.814
	peak_168	399210	399854	645	399672	1883.77	27.0333	1.29812	25.5804
	peak_416	1142835	1143384	550	1143025	1743.07	25.1516	1.29786	23.735
	peak_117	292261	292653	393	292372	2144.31	30.602	1.29783	29.0849
	peak_1042	3261588	3261868	281	3261709	1783.89	25.5551	1.29742	24.1316
	peak_24	57738	58703	966	57885	1969.75	28.0527	1.29707	26.5812
	peak_793	2480705	2481208	504	2480797	1702.25	24.181	1.2949	22.7844
	peak_190	463782	464691	910	464188	1853.37	26.1638	1.29464	24.7276
	peak_893	2787911	2788264	354	2788062	1794.31	25.2822	1.29395	23.8634
	peak_418	1144734	1144986	253	1144911	1700.51	23.9545	1.29358	22.5622
	peak_845	2634887	2635273	387	2635100	1700.51	23.9545	1.29358	22.5622
	peak_578	1566404	1567093	690	1566914	1699.64	23.8417	1.29291	22.4514
	peak_1015	3167458	3168410	953	3168249	1699.64	23.8417	1.29291	22.4514
	peak_619	1697332	1697651	320	1697527	1698.78	23.7291	1.29225	22.3411
	peak_307	793036	793396	361	793224	1914.16	26.4889	1.29115	25.0473
	peak_1108	3458979	3459197	219	3459070	1851.63	25.5969	1.29103	24.172
	peak_1215	3746740	3747779	1040	3746920	1942.82	26.7636	1.29096	25.3153
	peak_306	782589	783090	502	782925	1733.52	23.9937	1.29056	22.6009
	peak_387	1057949	1058261	313	1058119	1696.17	23.5047	1.29027	22.122
	peak_64	163191	163589	399	163376	1877.69	25.6564	1.2891	24.2308
	peak_1204	3719068	3719360	293	3719224	1898.53	25.9358	1.28904	24.5038
	peak_773	2391484	2391896	413	2391665	1694.43	23.2813	1.28895	21.903
	peak_1104	3438032	3438348	317	3438165	1852.5	25.2865	1.28866	23.8677
	peak_252	632887	633632	746	633254	1810.81	24.6693	1.28835	23.2626
	peak_471	1259490	1260525	1036	1260286	1691.83	22.9481	1.28697	21.5763
	peak_325	853402	853749	348	853667	1855.97	24.9784	1.28653	23.5666
	peak_659	1923323	1924203	881	1923516	1690.96	22.8375	1.28631	21.468
	peak_5	7847	9212	1366	9055	2079.18	27.8732	1.2862	26.4044
	peak_469	1257692	1257935	244	1257803	1709.2	23.122	1.28606	21.7473
	peak_245	613188	613438	251	613283	1988.85	26.6164	1.28602	25.1725
	peak_187	459701	459906	206	459813	1748.28	23.5609	1.28567	22.1776
	peak_527	1440719	1441828	1110	1441191	1690.09	22.8375	1.28565	21.468
	peak_1240	3842154	3842860	707	3842569	1816.89	24.2391	1.28473	22.8419
	peak_337	884368	884671	304	884541	1863.79	24.8378	1.28468	23.4285
	peak_114	281798	282086	289	281921	1997.54	26.5535	1.28464	25.1103
	peak_1236	3838156	3838563	408	3838293	1891.58	25.1945	1.28455	23.7775
	peak_838	2610156	2610574	419	2610390	1688.35	22.6171	1.28433	21.2527
	peak_1268	3924232	3924668	437	3924456	2113.92	27.9194	1.28423	26.4501
	peak_203	525827	526211	385	525940	1799.52	23.9447	1.28389	22.5533
	peak_1130	3522569	3522978	410	3522734	1761.31	23.478	1.28383	22.0965
	peak_324	850912	851622	711	851082	1686.62	22.3978	1.28301	21.0376
	peak_545	1486741	1487184	444	1487028	1686.62	22.3978	1.28301	21.0376
	peak_1013	3162348	3162683	336	3162532	1686.62	22.3978	1.28301	21.0376
	peak_338	890097	890997	901	890850	1758.7	23.2267	1.28251	21.85
	peak_372	1019151	1019448	298	1019291	1685.75	22.2885	1.28235	20.9305
	peak_459	1242189	1243188	1000	1242408	1685.75	22.2885	1.28235	20.9305
	peak_559	1529666	1530026	361	1529883	1685.75	22.2885	1.28235	20.9305
	peak_1276	3945784	3946020	237	3945873	1989.72	26.0192	1.28187	24.5863
	peak_999	3103380	3104344	965	3103796	1748.28	22.9707	1.28121	21.5987
	peak_539	1470003	1470387	385	1470269	1684.01	22.1795	1.28103	20.8237
	peak_1234	3824158	3824658	501	3824277	1886.37	24.5596	1.28039	23.155
	peak_514	1406850	1407107	258	1407020	1718.75	22.4089	1.28009	21.0486
	peak_1145	3557677	3558198	522	3557991	1849.89	23.8869	1.2792	22.4961
	peak_500	1367456	1367862	407	1367614	1681.41	21.8539	1.27905	20.5057
	peak_702	2152345	2152644	300	2152449	1681.41	21.8539	1.27905	20.5057
	peak_853	2664161	2664476	316	2664285	1680.54	21.7459	1.27839	20.3999
	peak_1278	3947978	3948516	539	3948168	1957.59	25.0337	1.27778	23.6203
	peak_566	1540747	1541670	924	1541451	1679.67	21.6381	1.27773	20.2944
	peak_693	2123204	2123527	324	2123367	1679.67	21.6381	1.27773	20.2944
	peak_979	3058768	3059123	356	3058864	1679.67	21.6381	1.27773	20.2944
	peak_1049	3292452	3293409	958	3292897	1862.92	23.8293	1.27766	22.4401
	peak_419	1145259	1145717	459	1145451	1678.8	21.5306	1.27707	20.1892
	peak_406	1121774	1122025	252	1121923	1680.54	21.5552	1.27687	20.2134
	peak_243	602281	602762	482	602591	1845.55	23.5078	1.27657	22.1251
	peak_6	9587	9952	366	9769	2113.92	26.5997	1.27589	25.156
	peak_917	2900264	2901569	1306	2901258	1677.06	21.4234	1.27575	20.084
	peak_1046	3280983	3281672	690	3281510	1676.2	21.3164	1.27509	19.9802
	peak_1269	3930217	3930586	370	3930420	2030.54	25.5098	1.27504	24.0869
	peak_1290	3979975	3980859	885	3980764	2053.99	25.7386	1.27501	24.3114
	peak_1260	3887273	3887719	447	3887460	1887.24	23.8138	1.27492	22.4248
	peak_891	2775769	2776048	280	2775895	1675.33	21.2097	1.27443	19.8757
	peak_65	164477	165491	1015	165369	1831.66	23.0309	1.27438	21.6581
	peak_90	220524	222017	1494	221016	1941.95	24.0475	1.27253	22.6542
	peak_156	371164	371416	253	371323	1817.76	22.597	1.27247	21.2337
	peak_286	716796	717243	448	717060	1672.72	20.891	1.27245	19.5636
	peak_1197	3710920	3711197	278	3711064	1672.72	20.891	1.27245	19.5636
	peak_1293	3992248	3992487	240	3992380	2073.97	25.5181	1.272	24.095
	peak_22	53103	53551	449	53286	1901.14	23.5609	1.27187	22.1775
	peak_904	2844729	2844977	249	2844822	1671.85	20.7853	1.27179	19.4601
	peak_1138	3544376	3544684	309	3544571	1904.61	23.4623	1.27124	22.081
	peak_447	1206525	1207025	501	1206863	1669.25	20.5746	1.26981	19.2548
	peak_731	2215416	2215707	292	2215567	1669.25	20.5746	1.26981	19.2548
	peak_1173	3644859	3645749	891	3645019	1850.76	22.5969	1.26962	21.2336
	peak_289	728873	729494	622	729242	1788.23	21.9282	1.26961	20.5791
	peak_865	2702083	2702792	710	2702162	1674.46	20.5489	1.26929	19.2303
	peak_988	3074919	3075264	346	3075025	1750.02	21.4591	1.26922	20.1193
	peak_788	2465136	2466017	882	2465767	1668.38	20.4697	1.26915	19.152
	peak_1192	3703984	3704491	508	3704365	1790.84	21.8348	1.26915	20.4877
	peak_1315	4038318	4038761	444	4038446	1961.93	23.732	1.2687	22.3439
	peak_886	2764241	2764853	613	2764396	1690.09	20.6846	1.26862	19.3616
	peak_101	255617	256405	789	256062	1910.69	23.0192	1.26763	21.6465
	peak_175	437693	438183	491	437745	1665.77	20.1564	1.26716	18.8453
	peak_431	1169448	1169879	432	1169702	1665.77	20.1564	1.26716	18.8453
	peak_554	1514810	1515198	389	1515045	1665.77	20.1564	1.26716	18.8453
	peak_154	368279	369476	1198	369060	1884.63	22.6367	1.26697	21.2719
	peak_17	37100	38810	1711	38650	2067.89	24.6853	1.26692	23.2784
	peak_56	139058	139320	263	139152	2033.15	24.3301	1.26667	22.93
	peak_1248	3869364	3869793	430	3869545	1856.84	22.2294	1.26646	20.873
	peak_830	2597147	2597433	287	2597321	1664.04	20.0525	1.26584	18.7437
	peak_952	2977465	2978791	1327	2978094	1664.04	20.0525	1.26584	18.7437
	peak_956	2984476	2985526	1051	2985189	1663.17	19.9488	1.26518	18.6432
	peak_224	559500	560022	523	559848	1758.7	20.9132	1.26475	19.5856
	peak_274	686557	687097	541	686708	1834.26	21.6992	1.26395	20.3547
	peak_122	298643	299135	493	298787	1839.47	21.7313	1.26392	20.3864
	peak_1001	3117079	3117618	540	3117457	1661.43	19.7423	1.26386	18.4411
	peak_1018	3172666	3173226	561	3172839	1691.83	20.0252	1.26374	18.7186
	peak_1177	3655018	3656211	1194	3655127	1850.76	21.7987	1.26371	20.452
	peak_1017	3171657	3172128	472	3172011	1676.2	19.8662	1.26333	18.5625
	peak_68	169110	169559	450	169415	1812.55	21.3373	1.26327	20.0009
	peak_905	2846533	2847160	628	2846668	1659.69	19.5368	1.26254	18.2402
	peak_496	1347527	1348394	868	1348115	1731.78	20.3014	1.26235	18.9877
	peak_1194	3706157	3707318	1162	3707120	1761.31	20.6541	1.26218	19.3332
	peak_26	61667	62390	724	61896	1873.34	21.8539	1.26195	20.5057
	peak_1067	3366756	3367324	569	3367230	1791.71	20.9168	1.26194	19.5891
	peak_1102	3436427	3436928	502	3436755	1721.36	20.1217	1.26149	18.8119
	peak_1111	3462948	3464076	1129	3463879	1789.1	20.8528	1.26118	19.5269
	peak_599	1635214	1635930	717	1635341	1657.09	19.3323	1.26056	18.0401
	peak_805	2527507	2527892	386	2527780	1657.09	19.3323	1.26056	18.0401
	peak_247	618175	618611	437	618451	1787.36	20.6857	1.26024	19.3626
	peak_823	2577478	2577882	405	2577730	1724.83	19.9366	1.26008	18.632
	peak_583	1577333	1577803	471	1577473	1669.25	19.3804	1.25999	18.0876
	peak_642	1856048	1856495	448	1856261	1656.22	19.2305	1.2599	17.9413
	peak_51	127670	127946	277	127833	1885.5	21.6274	1.25941	20.2847
	peak_1238	3840681	3840937	257	3840818	1833.39	21.0565	1.25928	19.7262
	peak_1011	3154480	3155472	993	3154623	1655.35	19.1289	1.25924	17.8419
	peak_1090	3420977	3421193	217	3421068	1734.38	19.9263	1.2588	18.6219
	peak_438	1177141	1177497	357	1177350	1654.48	19.0275	1.25858	17.7428
	peak_568	1544580	1545203	624	1544691	1654.48	19.0275	1.25858	17.7428
	peak_596	1631989	1632308	320	1632231	1654.48	19.0275	1.25858	17.7428
	peak_38	84807	85295	489	85037	1879.42	21.3642	1.25789	20.0274
	peak_353	925021	925413	393	925256	1702.25	19.4513	1.25764	18.1567
	peak_1279	3949746	3950247	502	3950069	1932.4	21.8884	1.25756	20.5398
	peak_16	36397	36734	338	36540	1842.08	20.9161	1.25727	19.5885
	peak_280	697232	697830	599	697347	1652.75	18.8256	1.25726	17.5452
	peak_1251	3873569	3873914	346	3873645	1911.56	21.5645	1.25694	20.2226
	peak_727	2192812	2193163	352	2192937	1651.88	18.7251	1.2566	17.4467
	peak_108	266014	266843	830	266106	1809.94	20.2676	1.25558	18.9543
	peak_1208	3721830	3722428	599	3721917	1769.99	19.841	1.25558	18.5385
	peak_796	2486048	2486459	412	2486233	1670.98	18.7941	1.25556	17.5149
	peak_692	2115335	2115700	366	2115462	1650.14	18.6248	1.25528	17.3495
	peak_730	2213399	2213714	316	2213546	1650.14	18.6248	1.25528	17.3495
	peak_837	2609761	2610107	347	2609883	1650.14	18.6248	1.25528	17.3495
	peak_506	1386210	1386908	699	1386468	1676.2	18.8664	1.25505	17.5854
	peak_42	94089	94876	788	94617	1919.37	21.3826	1.25487	20.0456
	peak_657	1915664	1915919	256	1915759	1649.27	18.5248	1.25462	17.2516
	peak_673	1983325	1984039	715	1983807	1649.27	18.5248	1.25462	17.2516
	peak_771	2383434	2383770	337	2383620	1649.27	18.5248	1.25462	17.2516
	peak_934	2936120	2936417	298	2936287	1649.27	18.5248	1.25462	17.2516
	peak_1110	3461363	3461832	470	3461671	1719.62	19.2094	1.25446	17.9213
	peak_189	462885	463196	312	463009	1809.08	20.0349	1.25317	18.7282
	peak_1217	3760498	3760901	404	3760731	1783.02	19.7261	1.25282	18.426
	peak_371	1018454	1018815	362	1018678	1646.67	18.2262	1.25264	16.9596
	peak_347	906680	907117	438	907024	1810.81	19.8983	1.25253	18.5942
	peak_963	3006666	3006931	266	3006805	1750.89	19.2594	1.25244	17.9699
	peak_411	1136614	1136988	375	1136809	1740.46	19.1799	1.25233	17.8923
	peak_790	2473653	2474140	488	2473939	1645.8	18.1272	1.25198	16.8627
	peak_822	2570739	2571058	320	2570872	1645.8	18.1272	1.25198	16.8627
	peak_47	99648	99965	318	99791	1915.03	20.9698	1.25192	19.6414
	peak_427	1165255	1166345	1091	1166198	1644.93	18.0285	1.25132	16.7661
	peak_335	877141	877541	401	877413	1644.06	18.0285	1.25066	16.7661
	peak_674	1985358	1985586	229	1985456	1644.06	18.0285	1.25066	16.7661
	peak_544	1485495	1486290	796	1485981	1643.19	17.93	1.25	16.6709
	peak_1140	3548339	3548880	542	3548668	1801.26	19.5107	1.24983	18.2154
	peak_53	136778	137043	266	136886	2005.35	21.5641	1.24977	20.2222
	peak_1262	3896516	3897071	556	3896888	1995.8	21.3114	1.24897	19.9762
	peak_234	584476	584882	407	584641	1778.68	19.1014	1.24872	17.8156
	peak_509	1395488	1395756	269	1395626	1641.46	17.7339	1.24868	16.4793
	peak_729	2196444	2196828	385	2196664	1641.46	17.7339	1.24868	16.4793
	peak_889	2770509	2770957	449	2770703	1641.46	17.7339	1.24868	16.4793
	peak_937	2941533	2941831	299	2941691	1693.57	18.2147	1.24839	16.949
	peak_309	801730	802009	280	801883	1745.67	18.6761	1.24796	17.4001
	peak_34	78579	79059	481	78644	1769.12	18.9202	1.2476	17.6386
	peak_1144	3557096	3557429	334	3557288	1768.26	18.8817	1.24747	17.6006
	peak_383	1052844	1053257	414	1053074	1639.72	17.5387	1.24736	16.2887
	peak_23	55297	55720	424	55470	1876.82	19.8451	1.24696	18.542
	peak_382	1052000	1052228	229	1052080	1638.85	17.4416	1.2467	16.1938
	peak_417	1143615	1144483	869	1143821	1638.85	17.4416	1.2467	16.1938
	peak_553	1513307	1513540	234	1513415	1638.85	17.4416	1.2467	16.1938
	peak_436	1174256	1175533	1278	1175016	1637.98	17.3447	1.24604	16.099
	peak_678	2010696	2011008	313	2010858	1637.98	17.3447	1.24604	16.099
	peak_461	1244835	1245383	549	1244994	1637.11	17.3447	1.24538	16.099
	peak_769	2379282	2379759	478	2379599	1637.11	17.3447	1.24538	16.099
	peak_569	1545660	1546270	611	1546117	1636.24	17.248	1.24471	16.0055
	peak_629	1750979	1751284	306	1751161	1636.24	17.248	1.24471	16.0055
	peak_1101	3434495	3434792	298	3434623	1656.22	17.4319	1.24459	16.1851
	peak_279	696381	696646	266	696494	1635.38	17.1516	1.24405	15.9113
	peak_931	2929534	2930175	642	2929995	1635.38	17.1516	1.24405	15.9113
	peak_265	659999	660393	395	660178	1797.78	18.6643	1.24378	17.3885
	peak_177	441438	441925	488	441668	1719.62	17.916	1.24376	16.658
	peak_570	1548929	1549172	244	1549054	1634.51	17.0555	1.24339	15.8172
	peak_681	2044402	2044682	281	2044525	1634.51	17.0555	1.24339	15.8172
	peak_794	2482507	2482777	271	2482589	1634.51	17.0555	1.24339	15.8172
	peak_219	549393	549822	430	549629	1862.92	19.1988	1.24311	17.9109
	peak_1143	3554249	3555114	866	3554596	1732.65	17.9176	1.24274	16.6596
	peak_278	694931	695320	390	695164	1633.64	16.9596	1.24273	15.7236
	peak_925	2923106	2923534	429	2923226	1738.73	17.9594	1.24266	16.6999
	peak_1163	3605215	3605565	351	3605403	1791.71	18.4131	1.24217	17.1432
	peak_61	158245	158742	498	158558	1901.14	19.5183	1.24215	18.2229
	peak_398	1083952	1084255	304	1084107	1632.77	16.864	1.24207	15.6301
	peak_873	2722901	2723189	289	2723014	1632.77	16.864	1.24207	15.6301
	peak_33	77668	78044	377	77849	1770.86	18.1569	1.24184	16.8921
	peak_57	148547	148892	346	148724	1881.16	19.2661	1.24171	17.9765
	peak_123	299194	299844	651	299462	1758.7	18.0349	1.24168	16.7725
	peak_1048	3285688	3286096	409	3285919	1796.92	18.3405	1.24135	17.0716
	peak_685	2072273	2072771	499	2072579	1631.03	16.7687	1.24075	15.5369
	peak_1072	3386848	3387137	290	3386990	1693.57	17.2677	1.24035	16.0249
	peak_452	1223631	1224505	875	1224351	1655.35	16.9214	1.24032	15.6867
	peak_697	2138779	2139110	332	2138934	1630.17	16.6736	1.24009	15.4451
	peak_981	3061613	3061859	247	3061764	1630.17	16.6736	1.24009	15.4451
	peak_1211	3730779	3731131	353	3730962	1865.53	18.8407	1.23984	17.56
	peak_563	1536109	1536506	398	1536202	1629.3	16.5788	1.23943	15.3525
	peak_881	2744978	2745571	594	2745155	1629.3	16.5788	1.23943	15.3525
	peak_241	597856	598198	343	598002	1657.96	16.7747	1.23932	15.5429
	peak_1223	3774683	3775053	371	3774840	1861.18	18.7621	1.23929	17.4832
	peak_1273	3936852	3937290	439	3937160	2002.75	20.0191	1.23912	18.7126
	peak_962	3000463	3000721	259	3000597	1641.46	16.5909	1.23865	15.3645
	peak_1224	3777358	3777619	262	3777484	1839.47	18.3516	1.23787	17.0825
	peak_119	296492	296735	244	296686	1801.26	17.9907	1.23768	16.7309
	peak_980	3061158	3061485	328	3061322	1626.69	16.2959	1.23745	15.0765
	peak_1180	3663472	3663847	376	3663661	1872.48	18.5383	1.23693	17.265
	peak_1016	3170355	3170630	276	3170459	1625.82	16.2022	1.23679	14.9848
	peak_130	315136	315354	219	315200	1980.17	19.5363	1.23672	18.2402
	peak_1216	3749756	3750324	569	3750242	1862.92	18.3451	1.23643	17.0761
	peak_624	1721988	1722306	319	1722118	1624.95	16.1087	1.23613	14.8936
	peak_1057	3340232	3340527	296	3340335	1780.41	17.4815	1.23521	16.2332
	peak_482	1301781	1302478	698	1301943	1622.35	15.9225	1.23415	14.7128
	peak_128	310032	310448	417	310334	1849.89	17.9359	1.23411	16.6768
	peak_213	540602	540865	264	540742	1621.48	15.8298	1.23349	14.6224
	peak_1032	3240168	3240911	744	3240340	1849.89	17.8106	1.23311	16.555
	peak_690	2103780	2104116	337	2103873	1619.74	15.6451	1.23217	14.4421
	peak_982	3062936	3063206	271	3063012	1619.74	15.6451	1.23217	14.4421
	peak_409	1126344	1126711	368	1126503	1659.69	16.0018	1.23212	14.7911
	peak_1212	3731696	3731971	276	3731848	1852.5	17.6916	1.23168	16.4386
	peak_1179	3661449	3661681	233	3661537	1842.95	17.4946	1.2311	16.2461
	peak_987	3072765	3073444	680	3073355	1690.09	16.1979	1.23096	14.9816
	peak_986	3071304	3071604	301	3071455	1761.31	16.7753	1.23066	15.5435
	peak_173	435111	435402	292	435218	1617.14	15.4615	1.23019	14.2637
	peak_864	2700825	2701151	327	2701008	1617.14	15.4615	1.23019	14.2637
	peak_134	330610	330823	214	330737	1778.68	16.7853	1.22974	15.5533
	peak_1037	3251108	3251335	228	3251176	1678.8	15.8933	1.22972	14.685
	peak_733	2220024	2220313	290	2220175	1616.27	15.3702	1.22953	14.1744
	peak_930	2928736	2929056	321	2928846	1615.4	15.279	1.22887	14.0855
	peak_356	933920	934268	349	934151	1693.57	15.8555	1.22805	14.6478
	peak_115	286572	287198	627	286810	1784.76	16.6061	1.22785	15.3795
	peak_303	777672	777896	225	777762	1613.66	15.0976	1.22755	13.9081
	peak_129	314262	314579	318	314458	1927.19	17.7899	1.22705	16.5347
	peak_798	2504994	2505268	275	2505094	1611.06	14.9172	1.22557	13.7318
	peak_1280	3955515	3955785	271	3955604	1914.16	17.479	1.22547	16.2308
	peak_612	1672027	1672351	325	1672152	1610.19	14.8274	1.22491	13.645
	peak_499	1366857	1367156	300	1367014	1609.32	14.7378	1.22425	13.5575
	peak_623	1718046	1718391	346	1718226	1609.32	14.7378	1.22425	13.5575
	peak_200	519365	519671	307	519530	1742.2	15.8525	1.22409	14.6448
	peak_1178	3660618	3661006	389	3660831	1809.94	16.312	1.22371	15.0923
	peak_365	981643	981934	292	981767	1716.15	15.5898	1.22367	14.3885
	peak_133	329210	329782	573	329652	1837.74	16.5551	1.22364	15.3302
	peak_1247	3868952	3869232	281	3869137	1829.92	16.4213	1.22321	15.1992
	peak_671	1981160	1981996	837	1981654	1607.58	14.5596	1.22293	13.3835
	peak_25	61020	61474	455	61189	2021.86	17.888	1.22212	16.6304
	peak_465	1249045	1249443	399	1249335	1605.85	14.3823	1.22161	13.2105
	peak_535	1465538	1465845	308	1465680	1605.85	14.3823	1.22161	13.2105
	peak_541	1483132	1483490	359	1483295	1605.85	14.3823	1.22161	13.2105
	peak_1288	3975616	3975880	265	3975775	1987.98	17.5047	1.22142	16.2561
	peak_639	1837518	1837776	259	1837650	1604.98	14.2941	1.22095	13.1244
	peak_747	2275208	2275554	347	2275370	1604.98	14.2941	1.22095	13.1244
	peak_882	2747425	2747625	201	2747527	1604.98	14.2941	1.22095	13.1244
	peak_1213	3732375	3732682	308	3732533	1829.92	16.0891	1.22043	14.8762
	peak_107	265129	265585	457	265275	1818.63	16.0191	1.22041	14.8072
	peak_434	1172118	1172450	333	1172259	1604.11	14.2941	1.22028	13.1244
	peak_521	1432894	1433504	611	1433184	1604.11	14.2941	1.22028	13.1244
	peak_549	1496613	1497406	794	1497100	1604.11	14.2941	1.22028	13.1244
	peak_651	1895187	1895657	471	1895469	1604.11	14.2941	1.22028	13.1244
	peak_1203	3718431	3718815	385	3718622	1893.32	16.6189	1.22009	15.3921
	peak_29	68426	68717	292	68580	1951.51	17.0531	1.21991	15.8159
	peak_556	1524075	1524445	371	1524307	1603.24	14.2062	1.21962	13.0394
	peak_653	1901877	1902250	374	1902020	1603.24	14.2062	1.21962	13.0394
	peak_920	2907303	2907704	402	2907538	1603.24	14.2062	1.21962	13.0394
	peak_516	1419063	1419338	276	1419149	1631.03	14.3873	1.21903	13.2154
	peak_650	1890965	1891231	267	1891099	1602.37	14.1185	1.21896	12.9539
	peak_666	1945810	1946143	334	1946050	1602.37	14.1185	1.21896	12.9539
	peak_971	3042387	3042887	501	3042695	1622.35	14.2772	1.21891	13.1095
	peak_606	1643027	1643864	838	1643618	1601.5	14.0311	1.2183	12.8686
	peak_894	2808094	2808473	380	2808287	1601.5	14.0311	1.2183	12.8686
	peak_421	1149370	1149591	222	1149449	1652.75	14.4056	1.21814	13.2335
	peak_1207	3720681	3720961	281	3720788	1666.64	14.5138	1.21802	13.3393
	peak_233	583962	584399	438	584273	1741.33	15.1184	1.21782	13.9286
	peak_390	1065238	1065603	366	1065431	1600.64	13.9439	1.21764	12.7835
	peak_699	2147026	2147446	421	2147201	1600.64	13.9439	1.21764	12.7835
	peak_996	3099230	3099446	217	3099345	1600.64	13.9439	1.21764	12.7835
	peak_1265	3906201	3906863	663	3906417	1968.88	16.8464	1.21743	15.6136
	peak_644	1869329	1869906	578	1869525	1599.77	13.8571	1.21698	12.6988
	peak_1299	4003023	4003314	292	4003212	2120	17.9271	1.21659	16.669
	peak_415	1141833	1142178	346	1141969	1598.9	13.7704	1.21632	12.6143
	peak_462	1245455	1246201	747	1245847	1598.9	13.7704	1.21632	12.6143
	peak_814	2557427	2557690	264	2557598	1598.9	13.7704	1.21632	12.6143
	peak_856	2669763	2669967	205	2669832	1598.9	13.7704	1.21632	12.6143
	peak_811	2546095	2546327	233	2546222	1631.03	14.0581	1.21592	12.8953
	peak_774	2395926	2396211	286	2396091	1627.56	13.9739	1.21581	12.8131
	peak_1021	3183676	3183886	211	3183790	1727.44	14.7574	1.21567	13.5769
	peak_616	1680755	1681013	259	1680903	1598.03	13.7704	1.21566	12.6143
	peak_268	672654	672945	292	672799	1835.13	15.5559	1.21501	14.355
	peak_801	2513853	2514061	209	2513986	1597.16	13.6841	1.215	12.531
	peak_330	868928	869152	225	869079	1596.29	13.598	1.21434	12.447
	peak_547	1490883	1491352	470	1491027	1596.29	13.598	1.21434	12.447
	peak_721	2182500	2183034	535	2182877	1596.29	13.598	1.21434	12.447
	peak_1033	3246639	3246899	261	3246785	1703.99	14.3082	1.21369	13.1382
	peak_758	2329878	2330082	205	2329944	1595.43	13.5122	1.21368	12.3633
	peak_102	257664	257915	252	257801	1800.39	15.0576	1.21325	13.8694
	peak_645	1870294	1870844	551	1870457	1594.56	13.4267	1.21302	12.2798
	peak_98	250398	250668	271	250502	1875.95	15.5075	1.21253	14.3091
	peak_558	1528983	1529222	240	1529112	1593.69	13.3414	1.21236	12.1966
	peak_661	1926589	1927031	443	1926877	1593.69	13.3414	1.21236	12.1966
	peak_1307	4030187	4030692	506	4030566	1796.92	14.8711	1.21225	13.6881
	peak_157	375600	375822	223	375672	1836.87	15.1457	1.21195	13.9556
	peak_538	1469280	1469575	296	1469497	1592.82	13.2564	1.2117	12.1137
	peak_724	2186655	2187255	601	2187039	1592.82	13.2564	1.2117	12.1137
	peak_242	599650	600017	368	599831	1649.27	13.724	1.2116	12.5703
	peak_1080	3401690	3402296	607	3401769	1677.93	13.8808	1.21154	12.7221
	peak_915	2895678	2896054	377	2895842	1597.16	13.2519	1.21078	12.1104
	peak_991	3085874	3086079	206	3086013	1591.08	13.1716	1.21038	12.0312
	peak_636	1803650	1803873	224	1803754	1611.93	13.2467	1.21027	12.1052
	peak_1043	3269334	3269936	603	3269455	1658.83	13.5921	1.2101	12.442
	peak_144	351904	352464	561	352266	1750.89	14.255	1.20987	13.0876
	peak_842	2620741	2620980	240	2620827	1638.85	13.4015	1.20974	12.2559
	peak_340	896687	896915	229	896828	1590.21	13.0872	1.20972	11.9499
	peak_485	1315538	1315746	209	1315608	1590.21	13.0872	1.20972	11.9499
	peak_584	1578222	1578634	413	1578347	1590.21	13.0872	1.20972	11.9499
	peak_833	2603578	2603856	279	2603753	1590.21	13.0872	1.20972	11.9499
	peak_941	2957204	2957812	609	2957381	1693.57	13.7823	1.20923	12.626
	peak_341	897069	897344	276	897161	1589.35	13.0029	1.20906	11.8678
	peak_346	904251	904554	304	904392	1589.35	13.0029	1.20906	11.8678
	peak_782	2433809	2434183	375	2434070	1589.35	13.0029	1.20906	11.8678
	peak_358	937196	937450	255	937362	1660.56	13.4677	1.20858	12.3203
	peak_691	2113466	2113737	272	2113564	1588.48	12.919	1.2084	11.786
	peak_49	102845	103081	237	102918	1915.03	15.3369	1.20801	14.1425
	peak_663	1933164	1933495	332	1933350	1587.61	12.8353	1.20774	11.7045
	peak_261	649938	650208	271	650050	1679.67	13.5099	1.20772	12.3619
	peak_888	2766895	2767123	229	2766995	1586.74	12.7519	1.20708	11.6232
	peak_789	2470105	2470446	342	2470360	1585.87	12.6688	1.20642	11.5422
	peak_950	2975685	2976458	774	2976282	1585.87	12.6688	1.20642	11.5422
	peak_208	535813	536070	258	535938	1695.3	13.5154	1.20641	12.3664
	peak_285	716406	716665	260	716567	1747.41	13.8393	1.20597	12.6822
	peak_1141	3550530	3550897	368	3550617	1634.51	12.9959	1.20584	11.8618
	peak_132	328808	329125	318	328971	1789.97	14.0803	1.20576	12.9172
	peak_238	595411	595771	361	595653	1585	12.6688	1.20576	11.5422
	peak_667	1950928	1951231	304	1951100	1585	12.6688	1.20576	11.5422
	peak_878	2739154	2739447	294	2739264	1585	12.6688	1.20576	11.5422
	peak_391	1065982	1066560	579	1066430	1584.13	12.5859	1.2051	11.4624
	peak_586	1588343	1588858	516	1588526	1583.27	12.5033	1.20444	11.3818
	peak_807	2536186	2536641	456	2536238	1583.27	12.5033	1.20444	11.3818
	peak_859	2680627	2681717	1091	2680793	1583.27	12.5033	1.20444	11.3818
	peak_169	403266	403551	286	403429	1805.6	14.0039	1.20381	12.8427
	peak_161	384877	385170	294	385041	1868.13	14.4606	1.20356	13.2878
	peak_264	658353	659147	795	658923	1740.46	13.5001	1.20335	12.3522
	peak_426	1162729	1163523	795	1163135	1581.53	12.339	1.20312	11.2217
	peak_802	2516184	2517002	819	2516842	1581.53	12.339	1.20312	11.2217
	peak_872	2721164	2721589	426	2721465	1581.53	12.339	1.20312	11.2217
	peak_170	415530	415813	284	415682	1837.74	14.1321	1.20301	12.9674
	peak_336	878467	878681	215	878575	1624.95	12.5891	1.20288	11.4655
	peak_429	1167970	1168564	595	1168335	1580.66	12.2572	1.20246	11.1422
	peak_528	1442236	1442535	300	1442426	1580.66	12.2572	1.20246	11.1422
	peak_217	545800	546277	478	546206	1638.85	12.6132	1.20206	11.4892
	peak_948	2972121	2972529	409	2972421	1614.53	12.4649	1.20203	11.345
	peak_812	2551723	2552218	496	2551904	1579.79	12.1756	1.2018	11.0628
	peak_1113	3466502	3466740	239	3466600	1849.89	13.9867	1.2011	12.8257
	peak_191	465685	465922	238	465768	1705.72	12.9659	1.20084	11.8323
	peak_1025	3192377	3192577	201	3192513	1677.06	12.8136	1.20078	11.684
	peak_275	689469	689696	228	689549	1578.06	12.0944	1.20048	10.9837
	peak_476	1267353	1268198	846	1267674	1578.06	12.0944	1.20048	10.9837
	peak_945	2965663	2966102	440	2965923	1584.13	12.1179	1.20035	11.0068
	peak_643	1858134	1858341	208	1858233	1577.19	12.0134	1.19982	10.9057
	peak_844	2629108	2629330	223	2629244	1577.19	12.0134	1.19982	10.9057
	peak_919	2906221	2906523	303	2906301	1577.19	12.0134	1.19982	10.9057
	peak_103	258231	258757	527	258545	1808.21	13.6016	1.19976	12.4505
	peak_196	507966	508766	801	508345	1727.44	13.013	1.19964	11.8778
	peak_1131	3526788	3527289	502	3526846	1657.96	12.4813	1.19954	11.3611
	peak_216	543742	544072	331	543991	1576.32	11.9327	1.19916	10.827
	peak_1093	3425814	3426048	235	3425984	1743.94	12.9945	1.19878	11.8604
	peak_60	157506	157749	244	157616	1864.66	13.8343	1.1987	12.6773
	peak_1237	3839145	3840325	1181	3839225	1932.4	14.3101	1.19864	13.1401
	peak_1000	3112828	3113066	239	3112966	1594.56	11.9778	1.19853	10.8715
	peak_647	1886437	1886659	223	1886560	1575.45	11.8523	1.1985	10.7487
	peak_754	2310816	2311216	401	2311094	1575.45	11.8523	1.1985	10.7487
	peak_757	2321455	2321817	363	2321646	1575.45	11.8523	1.1985	10.7487
	peak_786	2447780	2448050	271	2447953	1575.45	11.8523	1.1985	10.7487
	peak_803	2519757	2519997	241	2519872	1574.58	11.7721	1.19784	10.6706
	peak_503	1381265	1381601	337	1381416	1612.8	12.0148	1.19783	10.907
	peak_1160	3592975	3593245	271	3593109	1875.95	13.7569	1.19755	12.6028
	peak_1266	3915004	3915300	297	3915172	1983.64	14.4735	1.19726	13.2995
	peak_703	2154627	2154894	268	2154750	1573.71	11.6922	1.19718	10.5928
	peak_399	1086228	1086447	220	1086373	1584.13	11.802	1.19711	10.7001
	peak_403	1107122	1107372	251	1107216	1572.84	11.6126	1.19652	10.5153
	peak_1096	3429333	3429597	265	3429420	1572.84	11.6126	1.19652	10.5153
	peak_290	729549	729787	239	729696	1732.65	12.694	1.19644	11.5671
	peak_94	232511	232710	200	232676	1746.54	12.788	1.19637	11.6588
	peak_142	349159	350098	940	349909	1737.86	12.6858	1.19619	11.5589
	peak_486	1316505	1316704	200	1316639	1577.19	11.6441	1.19599	10.5463
	peak_1136	3535904	3536170	267	3536127	1810.81	13.1469	1.19592	12.0088
	peak_271	682362	682765	404	682593	1593.69	11.704	1.19588	10.6044
	peak_124	300027	300291	265	300142	1713.54	12.5127	1.19585	11.3911
	peak_1209	3725063	3725598	536	3725341	1718.75	12.515	1.1957	11.3933
	peak_1195	3707663	3707877	215	3707781	1684.01	12.3391	1.19567	11.2219
	peak_1233	3820150	3820460	311	3820329	1877.69	13.5439	1.1954	12.3945
	peak_263	656808	657212	405	657121	1585.87	11.57	1.19519	10.4742
	peak_738	2232344	2232923	580	2232742	1571.11	11.5332	1.19519	10.4379
	peak_1232	3803650	3804552	903	3803752	1806.47	13.011	1.19469	11.8758
	peak_972	3043489	3044252	764	3043698	1584.13	11.5428	1.19442	10.4475
	peak_505	1382652	1383562	911	1382991	1581.53	11.4806	1.19427	10.3881
	peak_572	1549867	1550548	682	1550387	1569.37	11.3753	1.19387	10.2851
	peak_1134	3530304	3530598	295	3530498	1708.33	12.2343	1.19333	11.1206
	peak_334	875375	875729	355	875586	1568.5	11.2967	1.19321	10.2087
	peak_722	2183387	2183757	371	2183569	1568.5	11.2967	1.19321	10.2087
	peak_11	25732	26032	301	25870	2020.99	14.1875	1.19307	13.0219
	peak_392	1069694	1070068	375	1069889	1578.92	11.3036	1.19292	10.2155
	peak_228	567078	567428	351	567254	1689.22	12.0743	1.1929	10.9656
	peak_507	1387728	1388053	326	1387860	1604.11	11.5254	1.19286	10.4321
	peak_367	996098	996461	364	996204	1654.48	11.8091	1.19271	10.707
	peak_1172	3639146	3639952	807	3639599	1813.42	12.8308	1.19258	11.7009
	peak_491	1328147	1328492	346	1328269	1567.63	11.2185	1.19255	10.1326
	peak_809	2538410	2538732	323	2538528	1567.63	11.2185	1.19255	10.1326
	peak_1120	3487910	3488130	221	3487951	1664.9	11.8214	1.19249	10.7192
	peak_93	228627	229053	427	228688	1738.73	12.2882	1.19225	11.1727
	peak_131	327674	327950	277	327805	1756.1	12.4434	1.19219	11.3237
	peak_525	1438915	1439172	258	1438976	1566.77	11.1404	1.19189	10.0568
	peak_763	2351886	2352294	409	2352132	1566.77	11.1404	1.19189	10.0568
	peak_41	92543	92885	343	92732	1855.11	13.0377	1.1918	11.902
	peak_1244	3845815	3846041	227	3845915	1772.6	12.4192	1.19133	11.3008
	peak_779	2413313	2413527	215	2413402	1565.9	11.0627	1.19123	9.98113
	peak_1071	3385469	3385718	250	3385640	1657.09	11.6987	1.19112	10.5992
	peak_1154	3574849	3575070	222	3574954	1649.27	11.6206	1.19098	10.5232
	peak_1058	3342268	3342498	231	3342355	1710.94	11.9492	1.19085	10.8433
	peak_571	1549349	1549652	304	1549529	1565.03	11.0627	1.19057	9.98113
	peak_903	2829942	2830626	685	2830460	1565.03	11.0627	1.19057	9.98113
	peak_193	499991	500341	351	500145	1718.75	11.9747	1.19047	10.8684
	peak_363	972498	972751	254	972576	1691.83	11.7626	1.19012	10.6622
	peak_1156	3579390	3579864	475	3579518	1754.36	12.1933	1.19011	11.0802
	peak_944	2965358	2965576	219	2965456	1565.03	10.9593	1.18947	9.88212
	peak_439	1178933	1179475	543	1179175	1563.29	10.9081	1.18925	9.83164
	peak_481	1301151	1301502	352	1301316	1607.58	11.1644	1.18925	10.0804
	peak_615	1679628	1679861	234	1679721	1563.29	10.9081	1.18925	9.83164
	peak_750	2299404	2299609	206	2299556	1563.29	10.9081	1.18925	9.83164
	peak_902	2829003	2829307	305	2829154	1563.29	10.9081	1.18925	9.83164
	peak_1036	3250254	3250494	241	3250402	1670.98	11.5082	1.18901	10.4152
	peak_378	1030431	1030752	322	1030658	1562.42	10.8311	1.18859	9.75678
	peak_441	1191638	1192144	507	1191811	1562.42	10.8311	1.18859	9.75678
	peak_958	2990604	2990845	242	2990749	1633.64	11.2493	1.18848	10.163
	peak_725	2187982	2188612	631	2188197	1561.55	10.7545	1.18793	9.68215
	peak_739	2236266	2236474	209	2236359	1561.55	10.7545	1.18793	9.68215
	peak_1302	4005155	4005422	268	4005262	1886.37	12.7603	1.18771	11.6314
	peak_836	2607882	2608207	326	2607992	1560.69	10.6781	1.18727	9.60795
	peak_984	3067807	3068148	342	3068081	1636.24	11.1434	1.18691	10.0597
	peak_602	1637549	1638011	463	1637796	1559.82	10.602	1.18661	9.53396
	peak_713	2172608	2172843	236	2172708	1559.82	10.602	1.18661	9.53396
	peak_741	2238250	2238660	411	2238428	1559.82	10.602	1.18661	9.53396
	peak_413	1138631	1139004	374	1138865	1579.79	10.7159	1.1865	9.6451
	peak_1264	3903799	3904356	558	3903926	1930.66	12.859	1.18637	11.7278
	peak_349	914655	915270	616	914859	1673.59	11.281	1.18624	10.1942
	peak_366	994876	995126	251	994973	1670.12	11.2719	1.186	10.1852
	peak_502	1376179	1376444	266	1376281	1558.95	10.5262	1.18595	9.46025
	peak_810	2543348	2543634	287	2543450	1558.95	10.5262	1.18595	9.46025
	peak_326	857801	858088	288	857890	1661.43	11.1568	1.1856	10.0729
	peak_1047	3283931	3284286	356	3284100	1602.37	10.7929	1.18551	9.72001
	peak_454	1233308	1233748	441	1233620	1558.08	10.5262	1.18529	9.46025
	peak_457	1236609	1236808	200	1236763	1558.08	10.5262	1.18529	9.46025
	peak_883	2749434	2749670	237	2749555	1591.08	10.7262	1.18529	9.65521
	peak_1176	3653150	3653767	618	3653266	1738.73	11.5412	1.18499	10.4458
	peak_1107	3456647	3456869	223	3456716	1714.41	11.4099	1.1849	10.3193
	peak_1181	3663963	3664257	295	3664105	1807.34	11.9664	1.18482	10.8603
	peak_785	2445652	2445897	246	2445816	1557.21	10.4506	1.18463	9.38783
	peak_938	2942362	2942598	237	2942450	1557.21	10.4506	1.18463	9.38783
	peak_301	775944	776370	427	776090	1640.59	10.9196	1.18458	9.84303
	peak_960	2998500	2998741	242	2998612	1572.84	10.477	1.18441	9.41375
	peak_39	85441	86256	816	86068	1837.74	12.0686	1.18434	10.96
	peak_847	2644349	2644901	553	2644499	1583.27	10.5601	1.18416	9.49361
	peak_495	1338539	1338885	347	1338623	1612.8	10.6548	1.18371	9.58593
	peak_1061	3357620	3357856	237	3357720	1718.75	11.2784	1.18359	10.1916
	peak_55	138164	138637	474	138566	1896.79	12.2851	1.18313	11.1697
	peak_1125	3508355	3508737	383	3508487	1755.23	11.4826	1.18308	10.39
	peak_1170	3629343	3629790	448	3629447	1907.21	12.3793	1.18304	11.2614
	peak_9	14499	14699	201	14604	1967.14	12.7322	1.18298	11.6046
	peak_348	913511	913843	333	913620	1659.69	10.8675	1.18293	9.79261
	peak_877	2737716	2738114	399	2737951	1607.58	10.5513	1.18277	9.48497
	peak_435	1172641	1172844	204	1172771	1554.61	10.2255	1.18265	9.16913
	peak_709	2166419	2166705	287	2166589	1554.61	10.2255	1.18265	9.16913
	peak_716	2175267	2175609	343	2175459	1554.61	10.2255	1.18265	9.16913
	peak_756	2316107	2316366	260	2316249	1554.61	10.2255	1.18265	9.16913
	peak_825	2582747	2582977	231	2582861	1554.61	10.2255	1.18265	9.16913
	peak_827	2584340	2584649	310	2584474	1554.61	10.2255	1.18265	9.16913
	peak_874	2725609	2725821	213	2725693	1554.61	10.2255	1.18265	9.16913
	peak_393	1072013	1072237	225	1072106	1582.4	10.3922	1.18251	9.33129
	peak_1126	3512574	3512900	327	3512755	1807.34	11.6718	1.18201	10.5737
	peak_613	1673259	1673713	455	1673369	1553.74	10.1511	1.18199	9.09678
	peak_768	2375923	2376126	204	2376045	1553.74	10.1511	1.18199	9.09678
	peak_1182	3666417	3666646	230	3666496	1886.37	12.0634	1.18138	10.955
	peak_926	2924740	2925028	289	2924907	1552.87	10.0769	1.18133	9.02473
	peak_412	1138035	1138464	430	1138198	1563.29	10.1321	1.18079	9.07907
	peak_1035	3249131	3249358	228	3249208	1624.09	10.4897	1.18068	9.42624
	peak_510	1396689	1396961	273	1396764	1552	10.0769	1.18067	9.02473
	peak_684	2067926	2068140	215	2067982	1552	10.0769	1.18067	9.02473
	peak_73	176986	177276	291	177098	1919.37	12.138	1.18032	11.0266
	peak_1005	3128490	3129269	780	3128913	1651.88	10.5474	1.18021	9.48112
	peak_141	347848	348431	584	348256	1804.73	11.4215	1.18003	10.3307
	peak_766	2363826	2364100	275	2364001	1551.13	10.0029	1.18001	8.9539
	peak_1023	3189068	3189313	246	3189171	1679.67	10.663	1.17958	9.59404
	peak_1078	3399246	3399512	267	3399399	1644.93	10.4406	1.17954	9.37894
	peak_610	1659046	1659381	336	1659205	1550.26	9.9293	1.17935	8.8824
	peak_775	2401139	2401386	248	2401217	1550.26	9.9293	1.17935	8.8824
	peak_957	2987237	2987546	310	2987368	1550.26	9.9293	1.17935	8.8824
	peak_1092	3423101	3423382	282	3423191	1593.69	10.1451	1.17933	9.0918
	peak_8	11235	11703	469	11380	1911.56	11.9518	1.17915	10.8459
	peak_1275	3945043	3945539	497	3945466	1827.31	11.4829	1.17909	10.3903
	peak_10	20590	20801	212	20727	2113.92	13.026	1.17873	11.8905
	peak_634	1781990	1782219	230	1782135	1549.4	9.85592	1.17869	8.81114
	peak_695	2136734	2137037	304	2136870	1549.4	9.85592	1.17869	8.81114
	peak_800	2512844	2513114	271	2512996	1549.4	9.85592	1.17869	8.81114
	peak_824	2579750	2579982	233	2579851	1549.4	9.85592	1.17869	8.81114
	peak_561	1533180	1533390	211	1533281	1548.53	9.78281	1.17803	8.74017
	peak_607	1644990	1645214	225	1645157	1548.53	9.78281	1.17803	8.74017
	peak_638	1815895	1816320	426	1816023	1548.53	9.78281	1.17803	8.74017
	peak_654	1903249	1903482	234	1903359	1548.53	9.78281	1.17803	8.74017
	peak_943	2964072	2964367	296	2964252	1670.12	10.4977	1.178	9.43414
	peak_1064	3360781	3360982	202	3360867	1626.69	10.1581	1.17744	9.10373
	peak_603	1638607	1638905	299	1638719	1547.66	9.70998	1.17737	8.66954
	peak_360	941741	941947	207	941862	1673.59	10.4014	1.17715	9.34034
	peak_1158	3590100	3590326	227	3590167	1823.84	11.1938	1.17686	10.1093
	peak_909	2877682	2877919	238	2877775	1564.16	9.78468	1.17676	8.742
	peak_892	2786422	2786621	200	2786482	1577.19	9.85312	1.17673	8.80931
	peak_772	2390945	2391313	369	2391154	1546.79	9.63742	1.17671	8.59909
	peak_370	1014388	1014613	226	1014491	1645.8	10.153	1.17632	9.09863
	peak_89	217730	218091	362	217885	1689.22	10.4196	1.17615	9.35829
	peak_318	825885	826090	206	825967	1545.92	9.56513	1.17605	8.52888
	peak_430	1168820	1169310	491	1169014	1545.92	9.56513	1.17605	8.52888
	peak_1205	3719605	3719854	250	3719758	1679.67	10.2842	1.17562	9.22681
	peak_400	1095597	1096011	415	1095712	1609.32	9.91974	1.17561	8.8739
	peak_30	71825	72024	200	71913	1791.71	10.8942	1.17558	9.81887
	peak_536	1465967	1466197	231	1466087	1545.05	9.56513	1.17539	8.52888
	peak_649	1888852	1889142	291	1888968	1545.05	9.56513	1.17539	8.52888
	peak_714	2173650	2174248	599	2174072	1545.05	9.56513	1.17539	8.52888
	peak_313	816304	816555	252	816393	1687.49	10.3022	1.17522	9.24359
	peak_1095	3428382	3428681	300	3428482	1639.72	9.98375	1.17479	8.93599
	peak_63	162254	162489	236	162371	1710.07	10.4106	1.17475	9.34937
	peak_632	1776819	1777130	312	1776947	1544.18	9.49312	1.17473	8.45999
	peak_246	617501	617956	456	617789	1666.64	10.0897	1.1743	9.03737
	peak_1246	3866020	3866241	222	3866095	1770.86	10.6416	1.1743	9.57297
	peak_140	340784	341023	240	340892	1778.68	10.6923	1.17426	9.62187
	peak_490	1327195	1327576	382	1327423	1543.32	9.42139	1.17407	8.39035
	peak_589	1625251	1625451	201	1625339	1543.32	9.42139	1.17407	8.39035
	peak_907	2869075	2869659	585	2869547	1543.32	9.42139	1.17407	8.39035
	peak_80	198406	198619	214	198501	1898.53	11.326	1.174	10.2376
	peak_908	2874901	2875171	271	2875060	1574.58	9.53883	1.17369	8.50491
	peak_1169	3622245	3622524	280	3622375	1814.29	10.852	1.17365	9.77737
	peak_260	649313	649653	341	649471	1642.32	9.919	1.17364	8.87318
	peak_1077	3398552	3398825	274	3398648	1710.07	10.2973	1.17357	9.2397
	peak_715	2174480	2174896	417	2174703	1542.45	9.34992	1.17341	8.32098
	peak_744	2253401	2253665	265	2253544	1542.45	9.34992	1.17341	8.32098
	peak_879	2740579	2741028	450	2740705	1542.45	9.34992	1.17341	8.32098
	peak_1291	3983680	3983934	255	3983827	1831.66	10.8702	1.17317	9.79522
	peak_1300	4004032	4004419	388	4004118	1840.34	10.904	1.17283	9.82852
	peak_1243	3845323	3845536	214	3845396	1920.24	11.3326	1.17278	10.244
	peak_711	2167759	2168103	345	2168042	1541.58	9.27873	1.17275	8.25194
	peak_978	3057449	3057713	265	3057524	1593.69	9.54975	1.17274	8.51564
	peak_380	1038013	1038213	201	1038097	1629.3	9.74252	1.17245	8.70156
	peak_1289	3976454	3976664	211	3976563	1960.19	11.4932	1.17226	10.4004
	peak_428	1166680	1167115	436	1166964	1608.45	9.59871	1.17222	8.56191
	peak_777	2405590	2405867	278	2405698	1540.71	9.20782	1.17208	8.18314
	peak_27	62711	63245	535	62980	1772.6	10.387	1.17145	9.32618
	peak_455	1234968	1235264	297	1235160	1539.84	9.13718	1.17142	8.11467
	peak_604	1639818	1640069	252	1639961	1539.84	9.13718	1.17142	8.11467
	peak_831	2599358	2599616	259	2599523	1539.84	9.13718	1.17142	8.11467
	peak_707	2163695	2164131	437	2164039	1538.97	9.06681	1.17076	8.04659
	peak_297	758795	759008	214	758912	1611.93	9.42236	1.17042	8.3913
	peak_708	2164328	2164680	353	2164499	1538.1	9.06681	1.1701	8.04659
	peak_62	160304	160587	284	160382	1780.41	10.2903	1.16992	9.23279
	peak_910	2888780	2889069	290	2888879	1545.05	9.08507	1.16985	8.06449
	peak_1063	3359504	3359966	463	3359765	1569.37	9.18693	1.16982	8.16353
	peak_58	150726	151080	355	150997	1761.31	10.1764	1.16969	9.12166
	peak_1188	3684589	3684898	310	3684726	1829.92	10.4816	1.16962	9.41835
	peak_232	582869	583094	226	582991	1715.28	9.91923	1.16948	8.87341
	peak_855	2668246	2668564	319	2668435	1537.24	8.99672	1.16944	7.97963
	peak_1295	3995896	3996152	257	3996016	1886.37	10.731	1.16884	9.66
	peak_1228	3789119	3789454	336	3789390	1535.5	8.85736	1.16812	7.84461
	peak_588	1603165	1603515	351	1603281	1567.63	9.00839	1.16808	7.99109
	peak_576	1558263	1558502	240	1558329	1534.63	8.7881	1.16746	7.77762
	peak_658	1922414	1922993	580	1922889	1534.63	8.7881	1.16746	7.77762
	peak_704	2156761	2156960	200	2156894	1534.63	8.7881	1.16746	7.77762
	peak_195	507573	507877	305	507741	2218.14	12.2664	1.16735	11.1513
	peak_1024	3190199	3190414	216	3190250	1630.17	9.28798	1.16727	8.26103
	peak_109	267045	267283	239	267111	1654.48	9.38117	1.16718	8.35172
	peak_1159	3592388	3592740	353	3592558	1851.63	10.2902	1.16642	9.23274
	peak_626	1731294	1731501	208	1731427	1532.89	8.65039	1.16614	7.64414
	peak_670	1976742	1977079	338	1976816	1532.89	8.65039	1.16614	7.64414
	peak_955	2982185	2982421	237	2982255	1532.89	8.65039	1.16614	7.64414
	peak_162	385481	385944	464	385502	1624.09	9.12958	1.16577	8.10815
	peak_580	1568612	1569133	522	1568785	1532.03	8.65039	1.16548	7.64414
	peak_885	2760642	2760880	239	2760786	1551.13	8.71377	1.16519	7.7064
	peak_480	1299635	1300652	1018	1299887	1531.16	8.58195	1.16482	7.57881
	peak_205	527894	528384	491	528014	1725.7	9.47191	1.16447	8.44001
	peak_679	2012051	2012430	380	2012125	1530.29	8.51379	1.16416	7.51276
	peak_1259	3886630	3886837	208	3886780	1684.88	9.22895	1.16414	8.20393
	peak_896	2813100	2813543	444	2813459	1620.61	8.93198	1.16413	7.91694
	peak_28	63686	63911	226	63731	1812.55	9.82072	1.16358	8.77746
	peak_590	1626055	1626472	418	1626410	1529.42	8.4459	1.1635	7.44705
	peak_595	1631301	1631931	631	1631476	1529.42	8.4459	1.1635	7.44705
	peak_631	1771284	1771625	342	1771364	1529.42	8.4459	1.1635	7.44705
	peak_781	2431803	2432385	583	2431891	1529.42	8.4459	1.1635	7.44705
	peak_126	303730	304064	335	303879	1704.86	9.23645	1.16314	8.21128
	peak_143	350510	350971	462	350681	1699.64	9.21961	1.16307	8.19475
	peak_230	572509	572758	250	572646	1749.15	9.48969	1.16304	8.45751
	peak_677	2001329	2001575	247	2001511	1528.55	8.37829	1.16284	7.3816
	peak_737	2230791	2231063	273	2230953	1528.55	8.37829	1.16284	7.3816
	peak_374	1024382	1024752	371	1024600	1639.72	8.85761	1.16231	7.84485
	peak_970	3041606	3041946	341	3041710	1532.03	8.38284	1.16226	7.38607
	peak_1189	3695637	3695956	320	3695723	1855.11	9.9246	1.16225	8.87868
	peak_1122	3489423	3489722	300	3489615	1678.8	8.97502	1.16159	7.95925
	peak_990	3084388	3084848	461	3084775	1526.81	8.24389	1.16152	7.2516
	peak_784	2441148	2441366	219	2441283	1525.95	8.17711	1.16086	7.18699
	peak_792	2478485	2478860	376	2478577	1525.95	8.17711	1.16086	7.18699
	peak_870	2714562	2714769	208	2714632	1525.95	8.17711	1.16086	7.18699
	peak_308	794504	794724	221	794605	1701.38	9.02558	1.16066	8.00796
	peak_791	2477901	2478193	293	2478038	1525.08	8.17711	1.1602	7.18699
	peak_1175	3651573	3651817	245	3651658	1682.27	8.88091	1.15997	7.86768
	peak_1127	3514714	3514917	204	3514817	1727.44	9.07084	1.15985	8.05054
	peak_474	1263711	1263918	208	1263843	1524.21	8.1106	1.15954	7.12359
	peak_1242	3843644	3843864	221	3843811	1742.2	9.0805	1.15904	8.06001
	peak_1103	3437251	3437633	383	3437519	1721.36	8.96076	1.1589	7.94524
	peak_523	1435370	1435743	374	1435552	1523.34	8.04437	1.15888	7.05946
	peak_946	2966536	2966813	278	2966676	1563.29	8.22054	1.15873	7.22961
	peak_423	1154240	1154638	399	1154374	1522.47	7.97842	1.15822	6.99566
	peak_765	2362781	2363052	272	2362912	1522.47	7.97842	1.15822	6.99566
	peak_249	625643	626032	390	625754	1604.98	8.29269	1.15785	7.2995
	peak_1308	4030897	4031295	399	4031116	1744.81	8.93459	1.15776	7.91951
	peak_194	504630	504923	294	504799	1750.89	8.94664	1.15764	7.93137
	peak_614	1675448	1675752	305	1675565	1520.73	7.84734	1.1569	6.86888
	peak_12	29104	29812	709	29156	1922.85	9.65161	1.15685	8.61305
	peak_493	1331102	1331593	492	1331264	1519.87	7.78222	1.15624	6.80591
	peak_546	1490268	1490485	218	1490411	1519.87	7.78222	1.15624	6.80591
	peak_846	2636442	2636736	295	2636553	1519.87	7.78222	1.15624	6.80591
	peak_1271	3931905	3932111	207	3932074	1793.44	9.0251	1.15611	8.00748
	peak_841	2612927	2613370	444	2613048	1519	7.71737	1.15558	6.74319
	peak_921	2908752	2909129	378	2908920	1519	7.71737	1.15558	6.74319
	peak_1306	4026532	4026901	370	4026751	1910.69	9.45908	1.15536	8.4274
	peak_749	2288960	2289198	239	2289134	1577.19	8.00941	1.15533	7.02608
	peak_1123	3494526	3494769	244	3494632	1767.39	8.84002	1.15533	7.82856
	peak_407	1122867	1123284	418	1122974	1518.13	7.71737	1.15492	6.74319
	peak_719	2180190	2180982	793	2180550	1518.13	7.71737	1.15492	6.74319
	peak_492	1330844	1331054	211	1330954	1517.26	7.6528	1.15426	6.68166
	peak_560	1532392	1532800	409	1532483	1517.26	7.6528	1.15426	6.68166
	peak_592	1628996	1629210	215	1629165	1517.26	7.6528	1.15426	6.68166
	peak_700	2148265	2148629	365	2148322	1517.26	7.6528	1.15426	6.68166
	peak_620	1699212	1699536	325	1699265	1516.39	7.5885	1.1536	6.61958
	peak_1272	3934153	3934506	354	3934366	1790.84	8.74536	1.15349	7.73653
	peak_1040	3259499	3259784	286	3259669	1659.69	8.13742	1.15294	7.14997
	peak_961	2999389	2999696	308	2999469	1591.08	7.85858	1.15268	6.87992
	peak_498	1357924	1358140	217	1358061	1554.61	7.65385	1.15251	6.68268
	peak_394	1073384	1073783	400	1073640	1514.66	7.46075	1.15228	6.49609
	peak_543	1484639	1484841	203	1484699	1514.66	7.46075	1.15228	6.49609
	peak_676	1998839	1999095	257	1998972	1514.66	7.46075	1.15228	6.49609
	peak_813	2555972	2556197	226	2556053	1513.79	7.39729	1.15162	6.43483
	peak_876	2733534	2733761	228	2733668	1548.53	7.56211	1.15162	6.59461
	peak_1301	4004577	4005004	428	4004723	1829.92	8.71403	1.15141	7.70665
	peak_488	1322377	1323121	745	1322689	1512.92	7.33411	1.15096	6.37386
	peak_611	1664617	1665138	522	1664966	1512.92	7.33411	1.15096	6.37386
	peak_914	2893930	2894184	255	2894093	1512.92	7.33411	1.15096	6.37386
	peak_1235	3833078	3833431	354	3833136	1841.21	8.74202	1.15072	7.73326
	peak_1261	3888226	3888454	229	3888253	1756.1	8.36971	1.15047	7.37413
	peak_120	296925	297177	253	297015	1668.38	7.97437	1.15036	6.99261
	peak_698	2139748	2140001	254	2139917	1512.05	7.33411	1.1503	6.37386
	peak_1162	3604467	3604700	234	3604620	1720.49	8.16416	1.15011	7.17622
	peak_1056	3336732	3337463	732	3336875	1614.53	7.68188	1.14966	6.71021
	peak_627	1733262	1733474	213	1733387	1511.18	7.27121	1.14964	6.31404
	peak_710	2167237	2167471	235	2167351	1511.18	7.27121	1.14964	6.31404
	peak_732	2219158	2219417	260	2219273	1511.18	7.27121	1.14964	6.31404
	peak_828	2587593	2587843	251	2587715	1511.18	7.27121	1.14964	6.31404
	peak_2	3198	3698	501	3249	2103.49	9.65318	1.14912	8.61459
	peak_534	1464932	1465153	222	1465012	1510.31	7.20858	1.14898	6.25354
	peak_797	2501590	2501882	293	2501722	1510.31	7.20858	1.14898	6.25354
	peak_622	1712664	1712870	207	1712739	1534.63	7.26398	1.14865	6.30788
	peak_575	1555986	1556227	242	1556135	1509.44	7.14623	1.14832	6.19332
	peak_776	2402246	2402449	204	2402295	1509.44	7.14623	1.14832	6.19332
	peak_594	1630661	1631179	519	1630972	1507.71	7.02237	1.14699	6.07383
	peak_240	597368	597634	267	597486	1618.87	7.45248	1.1469	6.4889
	peak_433	1171580	1171797	218	1171693	1506.84	6.96086	1.14633	6.01446
	peak_422	1151236	1151479	244	1151326	1533.76	7.03687	1.14586	6.08801
	peak_410	1131252	1131498	247	1131324	1605.85	7.2864	1.14546	6.32893
	peak_761	2343899	2344104	206	2344026	1505.1	6.89962	1.14501	5.95528
	peak_40	88562	88776	215	88638	1829.92	8.12519	1.145	7.13794
	peak_1114	3466894	3467093	200	3467056	1717.01	7.73154	1.14493	6.75709
	peak_449	1209713	1210002	290	1209963	1555.47	7.05907	1.1448	6.10978
	peak_1006	3132563	3132766	204	3132712	1580.66	7.1246	1.14452	6.17305
	peak_467	1252634	1253155	522	1252965	1504.23	6.83867	1.14435	5.89742
	peak_520	1432376	1432615	240	1432443	1504.23	6.83867	1.14435	5.89742
	peak_601	1637093	1637500	408	1637275	1504.23	6.83867	1.14435	5.89742
	peak_726	2192225	2192528	304	2192296	1504.23	6.83867	1.14435	5.89742
	peak_992	3086500	3086736	237	3086665	1504.23	6.83867	1.14435	5.89742
	peak_171	416692	416962	271	416834	1734.38	7.70399	1.14408	6.73189
	peak_609	1648866	1649175	310	1648972	1503.36	6.77799	1.14369	5.8389
	peak_705	2157830	2158138	309	2157984	1503.36	6.77799	1.14369	5.8389
	peak_460	1243525	1243891	367	1243823	1587.61	7.03927	1.14305	6.09035
	peak_442	1192674	1193170	497	1193074	1502.5	6.71759	1.14303	5.78063
	peak_598	1634858	1635061	204	1635004	1502.5	6.71759	1.14303	5.78063
	peak_752	2301385	2301585	201	2301541	1502.5	6.71759	1.14303	5.78063
	peak_1222	3770267	3770609	343	3770460	1776.07	7.75824	1.14264	6.78329
	peak_628	1749159	1749373	215	1749238	1501.63	6.65747	1.14237	5.72271
	peak_273	685294	685594	301	685391	1648.4	7.19447	1.14193	6.24062
	peak_1305	4025205	4025417	213	4025231	2031.41	8.63919	1.14193	7.63502
	peak_1282	3957615	3957905	291	3957852	1954.98	8.18332	1.14051	7.19308
	peak_542	1483764	1484057	294	1483970	1499.02	6.53807	1.14039	5.60764
	peak_808	2537879	2538268	390	2538142	1499.02	6.53807	1.14039	5.60764
	peak_860	2682759	2683018	260	2682905	1499.02	6.53807	1.14039	5.60764
	peak_913	2893496	2893775	280	2893624	1499.02	6.53807	1.14039	5.60764
	peak_354	932898	933118	221	933001	1606.72	6.89321	1.14034	5.95083
	peak_537	1466431	1466723	293	1466557	1498.15	6.47879	1.13973	5.55135
	peak_564	1536732	1536949	218	1536880	1498.15	6.47879	1.13973	5.55135
	peak_402	1106435	1106672	238	1106573	1565.03	6.71479	1.13949	5.77884
	peak_178	442802	443159	358	442929	1660.56	7.01905	1.1393	6.07147
	peak_118	296087	296286	200	296273	1665.77	7.02412	1.13928	6.07554
	peak_355	933424	933719	296	933506	1604.98	6.77935	1.13915	5.84024
	peak_840	2612363	2612748	386	2612650	1497.29	6.41978	1.13907	5.49449
	peak_1221	3766769	3767305	537	3766804	1754.36	7.22017	1.13748	6.26491
	peak_1274	3937666	3938052	387	3937931	1966.27	7.96177	1.13728	6.98024
	peak_1284	3965632	3965835	204	3965692	1857.71	7.52288	1.13697	6.55704
	peak_1193	3705880	3706082	203	3706035	1644.93	6.70482	1.13631	5.76907
	peak_630	1756913	1757223	311	1757134	1492.94	6.12896	1.13577	5.21441
	peak_866	2702989	2703253	265	2703090	1492.94	6.12896	1.13577	5.21441
	peak_1079	3400808	3401055	248	3400980	1566.77	6.37081	1.1354	5.44743
	peak_787	2448235	2448441	207	2448328	1492.07	6.12896	1.13511	5.21441
	peak_1106	3454080	3454345	266	3454232	1680.54	6.74137	1.13492	5.8039
	peak_641	1850875	1851075	201	1851037	1491.21	6.07164	1.13445	5.16024
	peak_780	2424490	2424689	200	2424614	1491.21	6.07164	1.13445	5.16024
	peak_1146	3562984	3563387	404	3563140	1720.49	6.82412	1.1342	5.8841
	peak_1054	3333040	3333259	220	3333126	1587.61	6.32959	1.13377	5.40801
	peak_512	1398054	1398284	231	1398158	1489.47	5.95783	1.13313	5.0508
	peak_605	1642037	1642290	254	1642199	1489.47	5.95783	1.13313	5.0508
	peak_1304	4022117	4022323	207	4022209	1981.04	7.60821	1.13279	6.63886
	peak_1296	3997587	3998013	427	3997663	1855.11	7.17534	1.1327	6.22185
	peak_617	1681425	1681625	201	1681543	1488.6	5.90134	1.13247	4.99645
	peak_759	2337528	2337768	241	2337664	1488.6	5.90134	1.13247	4.99645
	peak_900	2827663	2827896	234	2827722	1519	5.981	1.13247	5.07347
	peak_88	216483	216781	299	216726	1787.36	6.83024	1.13145	5.8901
	peak_395	1075739	1075963	225	1075822	1512.92	5.87873	1.13124	4.9752
	peak_1283	3959575	3959999	425	3959881	1853.37	7.00093	1.13091	6.05372
	peak_497	1352153	1352453	301	1352324	1485.99	5.73357	1.13049	4.83514
	peak_701	2150016	2150441	426	2150183	1485.99	5.73357	1.13049	4.83514
	peak_557	1527614	1527813	200	1527696	1485.13	5.73357	1.12983	4.83514
	peak_672	1983054	1983258	205	1983099	1485.13	5.73357	1.12983	4.83514
	peak_974	3048173	3048442	270	3048267	1485.13	5.73357	1.12983	4.83514
	peak_267	668225	668625	401	668256	1746.54	6.53992	1.12963	5.60945
	peak_1297	3998366	3998596	231	3998480	2036.62	7.43038	1.12925	6.46724
	peak_706	2163194	2163483	290	2163321	1483.39	5.62313	1.12851	4.72987
	peak_968	3034652	3034951	300	3034781	1483.39	5.62313	1.12851	4.72987
	peak_373	1023687	1023919	233	1023843	1508.58	5.6509	1.1279	4.75704
	peak_458	1238148	1238579	432	1238456	1482.52	5.56833	1.12785	4.67713
	peak_832	2601512	2601759	248	2601537	1482.52	5.56833	1.12785	4.67713
	peak_477	1271856	1272057	202	1271913	1525.08	5.71569	1.12769	4.81952
	peak_552	1510814	1511053	240	1510968	1480.78	5.45956	1.12653	4.57249
	peak_668	1957600	1957861	262	1957766	1480.78	5.45956	1.12653	4.57249
	peak_849	2647011	2647237	227	2647122	1480.78	5.45956	1.12653	4.57249
	peak_742	2244587	2244818	232	2244655	1479.92	5.4056	1.12587	4.52051
	peak_587	1597912	1598203	292	1597970	1479.05	5.4056	1.12521	4.52051
	peak_664	1935571	1935793	223	1935626	1478.18	5.35193	1.12455	4.46977
	peak_1187	3682877	3683097	221	3682963	1736.99	6.07712	1.12443	5.1656
	peak_504	1381852	1382262	411	1382036	1519	5.42291	1.12442	4.53745
	peak_1287	3972503	3972730	228	3972662	1791.71	6.25118	1.12438	5.33226
	peak_1149	3569300	3569519	220	3569366	1769.12	6.20992	1.12432	5.29275
	peak_1003	3119650	3120369	720	3120198	1631.9	5.72239	1.12381	4.82607
	peak_97	244333	244563	231	244449	1762.18	6.11463	1.1234	5.2023
	peak_376	1026768	1027041	274	1026920	1476.44	5.24541	1.12322	4.36714
	peak_489	1326494	1326731	238	1326670	1475.57	5.19258	1.12256	4.31624
	peak_625	1723450	1723856	407	1723759	1475.57	5.19258	1.12256	4.31624
	peak_689	2098166	2098375	210	2098264	1475.57	5.19258	1.12256	4.31624
	peak_1019	3179486	3179692	207	3179675	1730.91	5.90995	1.12243	5.00487
	peak_1044	3277041	3277252	212	3277166	1585.87	5.48899	1.12242	4.60124
	peak_172	434094	434320	227	434220	1636.24	5.66181	1.12232	4.76771
	peak_54	137347	137606	260	137594	1786.49	6.01251	1.1214	5.10429
	peak_867	2709555	2709789	235	2709689	1473.84	5.08775	1.12124	4.21536
	peak_928	2926444	2926646	203	2926620	1511.18	5.21055	1.12096	4.33383
	peak_50	120484	120739	256	120601	1816.02	6.0419	1.1204	5.13212
	peak_258	648346	648825	480	648742	1707.46	5.70612	1.1203	4.81017
	peak_574	1553746	1553964	219	1553814	1472.1	5.03576	1.11992	4.16535
	peak_220	550182	550446	265	550404	1786.49	5.88036	1.1197	4.9768
	peak_1277	3947021	3947317	297	3947201	1796.05	5.90447	1.11938	4.99952
	peak_401	1104554	1104793	240	1104733	1553.74	5.17662	1.1191	4.30148
	peak_444	1194486	1194713	228	1194577	1470.36	4.93262	1.1186	4.06697
	peak_660	1926304	1926521	218	1926442	1470.36	4.93262	1.1186	4.06697
	peak_1281	3956693	3956920	228	3956816	1767.39	5.64307	1.11721	4.74936
	peak_767	2370067	2370335	269	2370207	1467.76	4.78003	1.11662	3.92031
	peak_379	1032487	1032942	456	1032903	1512.92	4.81888	1.11547	3.95827
	peak_762	2351328	2351542	215	2351358	1466.02	4.72973	1.1153	3.87204
	peak_696	2137407	2137678	272	2137551	1465.15	4.67971	1.11464	3.82482
	peak_851	2649260	2649472	213	2649306	1464.28	4.62997	1.11398	3.77707
	peak_795	2483937	2484307	371	2484250	1494.68	4.66998	1.11369	3.81614
	peak_296	757996	758510	515	758321	1779.55	5.34064	1.11284	4.45954
	peak_682	2054828	2055187	360	2054936	1462.55	4.53135	1.11266	3.68233
	peak_244	604522	604730	209	604629	1670.12	4.97538	1.11123	4.10882
	peak_530	1444146	1444590	445	1444584	1571.98	4.56811	1.10929	3.71833
	peak_408	1125740	1125961	222	1125861	1505.1	4.43996	1.10912	3.59485
	peak_720	2181864	2182095	232	2182043	1457.33	4.28971	1.1087	3.45138
	peak_1115	3470341	3470593	253	3470513	1730.91	4.88129	1.10832	4.0178
	peak_1029	3216259	3216474	216	3216379	1537.24	4.44161	1.10803	3.59646
	peak_369	1000622	1000916	295	1000907	1657.96	4.65026	1.10745	3.7969
	peak_648	1887092	1887317	226	1887169	1454.73	4.14812	1.10672	3.31548
	peak_735	2226944	2227303	360	2226995	1454.73	4.14812	1.10672	3.31548
	peak_396	1077768	1078039	272	1077893	1546.79	4.33349	1.10635	3.49417
	peak_1133	3529261	3529547	287	3529503	1609.32	4.4445	1.10553	3.59928
	peak_652	1898244	1898485	242	1898322	1451.26	4.00907	1.10408	3.18307
	peak_550	1509096	1509417	322	1509226	1450.39	3.96328	1.10342	3.13923
	peak_312	810295	810525	231	810455	1632.77	4.33659	1.10336	3.49717
	peak_662	1928359	1928578	220	1928421	1446.91	3.78297	1.10078	2.96656
	peak_259	648996	649258	263	649112	1598.9	4.02502	1.09959	3.19862
	peak_635	1794772	1794995	224	1794869	1445.18	3.73859	1.09945	2.925
	peak_164	387920	388189	270	388069	1697.91	4.08982	1.09749	3.26021
	peak_1309	4031353	4031805	453	4031780	1831.66	4.26407	1.09609	3.42715
	peak_1218	3761342	3761941	600	3761490	1763.91	3.70511	1.08945	2.89327
	peak_350	916983	917241	259	917105	1544.18	3.21558	1.08663	2.42817
	peak_310	804023	804259	237	804161	1529.42	3.15662	1.08613	2.37164
	peak_633	1777398	1777647	250	1777639	1426.07	2.94919	1.08493	2.17409
	peak_1285	3967085	3967293	209	3967237	1733.52	3.08806	1.07948	2.30659
	peak_272	658310	658714	405	658491	1282.68	17.7042	1.28703	16.8352
	peak_736	1933804	1934143	340	1934063	1113.25	15.439	1.28556	14.592
	peak_1152	3057418	3057666	249	3057502	1156.58	15.9389	1.28534	15.0869
	peak_1194	3207182	3207419	238	3207263	1312.08	17.9363	1.28489	17.0649
	peak_501	1299716	1300236	521	1299822	1112.48	15.3284	1.28467	14.4824
	peak_1023	2668209	2668621	413	2668388	1112.48	15.3284	1.28467	14.4824
	peak_340	857888	858131	244	858063	1301.25	17.6456	1.28353	16.7769
	peak_801	2139645	2140108	464	2140015	1110.93	15.1078	1.28288	14.2637
	peak_193	462331	462557	227	462448	1110.16	15.1078	1.28199	14.2637
	peak_1126	2972249	2972482	234	2972383	1110.16	15.1078	1.28199	14.2637
	peak_249	597357	597637	281	597471	1142.65	15.4354	1.28169	14.589
	peak_510	1322370	1323065	696	1322770	1124.86	15.1598	1.28134	14.3155
	peak_596	1556443	1556682	240	1556555	1109.39	14.9983	1.2811	14.1557
	peak_287	694841	695325	485	695248	1108.61	14.8889	1.2802	14.0473
	peak_411	1082711	1082920	210	1082867	1107.84	14.78	1.27931	13.9395
	peak_725	1915674	1915935	262	1915782	1107.84	14.78	1.27931	13.9395
	peak_802	2140397	2140625	229	2140469	1107.07	14.78	1.27842	13.9395
	peak_806	2142976	2143261	286	2143084	1107.07	14.78	1.27842	13.9395
	peak_975	2548068	2548491	424	2548136	1107.07	14.78	1.27842	13.9395
	peak_470	1234988	1235255	268	1235142	1105.52	14.5634	1.27663	13.7253
	peak_100	244357	244679	323	244539	1308.98	16.9001	1.27579	16.0389
	peak_409	1077765	1077992	228	1077892	1103.97	14.3483	1.27485	13.5121
	peak_270	656239	656480	242	656363	1103.2	14.3483	1.27396	13.5121
	peak_940	2470917	2471353	437	2471097	1102.42	14.2413	1.27306	13.4068
	peak_475	1243554	1243940	387	1243846	1101.65	14.1348	1.27217	13.3012
	peak_553	1469886	1470373	488	1470201	1101.65	14.1348	1.27217	13.3012
	peak_636	1638619	1638864	246	1638742	1101.65	14.1348	1.27217	13.3012
	peak_422	1131186	1131405	220	1131300	1185.98	14.9832	1.27088	14.1412
	peak_651	1672619	1672842	224	1672692	1099.33	13.9227	1.26949	13.0916
	peak_631	1633101	1633394	294	1633370	1097.78	13.7125	1.26771	12.8834
	peak_1030	2687989	2688208	220	2688107	1097.78	13.7125	1.26771	12.8834
	peak_1365	3681875	3682111	237	3681998	1183.65	14.6994	1.26755	13.8602
	peak_585	1540470	1540719	250	1540607	1097.01	13.7125	1.26682	12.8834
	peak_1065	2800501	2800821	321	2800688	1097.01	13.7125	1.26682	12.8834
	peak_1120	2965411	2965610	200	2965556	1097.01	13.7125	1.26682	12.8834
	peak_313	775953	776420	468	776043	1097.78	13.5649	1.26588	12.7381
	peak_1409	3805913	3806357	445	3806103	1206.86	14.6888	1.26467	13.8496
	peak_1481	3996783	3996998	216	3996904	1348.44	16.287	1.26428	15.4315
	peak_1410	3815178	3815969	792	3815880	1312.85	15.8279	1.2641	14.9774
	peak_319	791784	791983	200	791889	1453.65	17.3955	1.26382	16.5293
	peak_1176	3130384	3130716	333	3130574	1155.8	13.9827	1.26305	13.1514
	peak_603	1568516	1568788	273	1568662	1093.14	13.2959	1.26235	12.4715
	peak_1136	2999172	2999628	457	2999459	1257.92	14.962	1.26145	14.1202
	peak_1045	2736473	2736748	276	2736619	1333.74	15.7594	1.26085	14.9096
	peak_299	729564	729823	260	729736	1235.49	14.6988	1.26077	13.8595
	peak_1082	2871345	2871554	210	2871446	1091.59	13.0903	1.26057	12.2684
	peak_694	1810093	1810420	328	1810329	1090.82	12.9881	1.25968	12.1673
	peak_1207	3250163	3250576	414	3250461	1118.67	13.2363	1.25879	12.4131
	peak_1352	3647819	3648035	217	3647981	1145.75	13.4797	1.25828	12.6539
	peak_1282	3456659	3457208	550	3456718	1296.6	15.1075	1.2581	14.2637
	peak_1037	2709442	2709660	219	2709574	1125.63	13.2389	1.25785	12.4158
	peak_210	510204	510479	276	510281	1500.07	17.1401	1.25613	16.2764
	peak_235	560150	560425	276	560260	1087.72	12.6835	1.25611	11.8663
	peak_654	1676244	1676443	200	1676346	1087.72	12.6835	1.25611	11.8663
	peak_1121	2965786	2966019	234	2965879	1087.72	12.6835	1.25611	11.8663
	peak_1503	4041516	4041719	204	4041654	1280.36	14.7173	1.2555	13.878
	peak_1412	3821317	3821545	229	3821423	1285.77	14.6962	1.2551	13.857
	peak_53	120509	120726	218	120601	1460.61	16.5187	1.25471	15.6613
	peak_283	686916	687149	234	687081	1233.94	14.0347	1.254	13.202
	peak_1122	2966584	2966932	349	2966675	1085.4	12.4824	1.25343	11.6678
	peak_326	816384	816605	222	816498	1178.24	13.4303	1.25294	12.6047
	peak_125	294949	295199	251	295124	1253.28	14.1855	1.25268	13.3518
	peak_557	1484521	1484774	254	1484675	1084.63	12.3824	1.25253	11.5688
	peak_1081	2870240	2870441	202	2870370	1084.63	12.3824	1.25253	11.5688
	peak_1301	3512630	3512836	207	3512736	1325.23	14.8648	1.25189	14.0238
	peak_698	1835644	1835963	320	1835781	1083.08	12.283	1.25075	11.4704
	peak_1093	2909693	2909926	234	2909787	1083.08	12.283	1.25075	11.4704
	peak_644	1648844	1649102	259	1648945	1082.31	12.1839	1.24986	11.3729
	peak_1043	2733513	2733753	241	2733639	1082.31	12.1839	1.24986	11.3729
	peak_494	1279145	1279344	200	1279288	1081.54	12.085	1.24896	11.2751
	peak_1074	2833329	2833540	212	2833468	1207.64	13.325	1.24859	12.5004
	peak_511	1326452	1326669	218	1326520	1080.76	11.9868	1.24807	11.1778
	peak_1212	3260077	3260367	291	3260268	1080.76	11.9868	1.24807	11.1778
	peak_234	559728	559929	202	559857	1079.99	11.8887	1.24718	11.0808
	peak_405	1065990	1066242	253	1066062	1079.99	11.8887	1.24718	11.0808
	peak_738	1935054	1935253	200	1935135	1079.99	11.8887	1.24718	11.0808
	peak_912	2377700	2378211	512	2377887	1079.99	11.8887	1.24718	11.0808
	peak_1145	3044057	3044413	357	3044309	1079.21	11.8887	1.24629	11.0808
	peak_972	2543368	2543585	218	2543496	1077.67	11.6939	1.2445	10.8887
	peak_438	1162309	1162531	223	1162399	1076.89	11.5972	1.24361	10.793
	peak_974	2546911	2547560	650	2547024	1076.89	11.5972	1.24361	10.793
	peak_988	2582858	2583280	423	2583127	1075.35	11.5006	1.24182	10.6981
	peak_1018	2655557	2655763	207	2655679	1260.24	13.2593	1.24138	12.436
	peak_96	236398	236598	201	236471	1326	13.8779	1.24098	13.0476
	peak_612	1587295	1587513	219	1587373	1074.57	11.4046	1.24093	10.6031
	peak_1072	2825791	2825994	204	2825849	1074.57	11.4046	1.24093	10.6031
	peak_1483	3998394	3998603	210	3998507	1254.83	13.0533	1.24025	12.2321
	peak_9	14506	14706	201	14648	1283.45	13.2982	1.23953	12.4737
	peak_634	1637127	1637368	242	1637235	1073.03	11.3091	1.23915	10.5087
	peak_831	2176528	2176826	299	2176649	1072.25	11.2139	1.23825	10.4151
	peak_1144	3043495	3043814	320	3043718	1071.48	11.1193	1.23736	10.3216
	peak_944	2478441	2478721	281	2478577	1070.7	11.0249	1.23647	10.2282
	peak_495	1288234	1288435	202	1288329	1069.93	10.9308	1.23558	10.1353
	peak_1493	4026512	4026845	334	4026664	1303.57	13.072	1.23499	12.2508
	peak_934	2458303	2458517	215	2458450	1069.16	10.9308	1.23468	10.1353
	peak_1467	3965590	3965837	248	3965707	1372.42	13.6443	1.2342	12.8166
	peak_1084	2877673	2878002	330	2877771	1072.25	10.9016	1.23402	10.1074
	peak_166	381118	381407	290	381285	1194.49	11.8792	1.23256	11.0724
	peak_595	1555973	1556223	251	1556094	1066.84	10.6508	1.23201	9.85908
	peak_1439	3900453	3900716	264	3900607	1185.98	11.6782	1.23158	10.8735
	peak_792	2121705	2122128	424	2122026	1065.29	10.5584	1.23022	9.76834
	peak_1482	3997623	3997901	279	3997717	1305.89	12.6295	1.23008	11.8132
	peak_250	599819	600022	204	599879	1160.45	11.3596	1.22982	10.5589
	peak_81	198428	198663	236	198557	1293.51	12.5073	1.22954	11.6925
	peak_1267	3424796	3425074	279	3424961	1157.35	11.2069	1.22811	10.4087
	peak_364	916747	916946	200	916883	1062.97	10.2833	1.22754	9.49642
	peak_463	1209690	1210008	319	1209965	1062.97	10.2833	1.22754	9.49642
	peak_911	2374646	2374855	210	2374756	1062.97	10.2833	1.22754	9.49642
	peak_119	276875	277316	442	277105	1247.87	11.841	1.22678	11.0344
	peak_625	1623041	1623473	433	1623141	1060.65	10.1022	1.22487	9.31801
	peak_1147	3046019	3046218	200	3046080	1060.65	10.1022	1.22487	9.31801
	peak_33	62655	63203	549	63116	1185.98	11.0387	1.22353	10.2419
	peak_393	1029060	1029304	245	1029233	1059.1	10.0123	1.22308	9.22912
	peak_993	2590445	2590842	398	2590722	1059.1	10.0123	1.22308	9.22912
	peak_54	121190	121404	215	121304	1424.25	12.8647	1.2209	12.0461
	peak_990	2585302	2585507	206	2585404	1056.78	9.74446	1.2204	8.96504
	peak_118	276590	276802	213	276663	1119.44	10.2421	1.21973	9.45658
	peak_957	2512861	2513084	224	2512997	1056.01	9.74446	1.21951	8.96504
	peak_434	1149314	1149541	228	1149450	1055.23	9.65605	1.21862	8.87831
	peak_1338	3604932	3605447	516	3605257	1080.76	9.79368	1.21828	9.01397
	peak_917	2390940	2391159	220	2391102	1054.46	9.56784	1.21772	8.79117
	peak_668	1729004	1729285	282	1729118	1053.68	9.48023	1.21683	8.70465
	peak_843	2193284	2193847	564	2193679	1052.91	9.39302	1.21594	8.6185
	peak_897	2345485	2345973	489	2345589	1052.14	9.39302	1.21505	8.6185
	peak_870	2264442	2264697	256	2264597	1050.59	9.21948	1.21326	8.44767
	peak_953	2502425	2502675	251	2502601	1050.59	9.21948	1.21326	8.44767
	peak_614	1590969	1591188	220	1591070	1049.04	9.13344	1.21148	8.36268
	peak_67	164456	164726	271	164588	1175.92	9.85836	1.20913	9.07773
	peak_1173	3120177	3120453	277	3120367	1104.74	9.27268	1.20823	8.50054
	peak_798	2136706	2137033	328	2136941	1045.95	8.79354	1.20791	8.02752
	peak_502	1300313	1300527	215	1300388	1042.85	8.54272	1.20434	7.78043
	peak_629	1631773	1632108	336	1631866	1040.53	8.37766	1.20166	7.61805
	peak_717	1894689	1894889	201	1894775	1040.53	8.37766	1.20166	7.61805
	peak_414	1085970	1086214	245	1086045	1067.61	8.2917	1.19756	7.53377
	peak_327	817142	817359	218	817229	1119.44	8.65273	1.19746	7.88924
	peak_503	1301156	1301473	318	1301261	1036.67	8.05239	1.1972	7.29755
	peak_894	2337524	2337789	266	2337631	1036.67	8.05239	1.1972	7.29755
	peak_902	2356441	2356837	397	2356778	1036.67	8.05239	1.1972	7.29755
	peak_1414	3829885	3830134	250	3829955	1349.21	10.1387	1.19628	9.35424
	peak_1220	3271173	3271444	272	3271391	1180.56	8.94805	1.19591	8.18061
	peak_1468	3969372	3969589	218	3969433	1237.04	9.32281	1.19529	8.54984
	peak_615	1592752	1592956	205	1592788	1033.57	7.81234	1.19363	7.06131
	peak_1474	3981360	3981658	299	3981455	1568.92	11.2611	1.19313	10.4621
	peak_406	1072005	1072244	240	1072116	1032.02	7.73298	1.19184	6.98303
	peak_822	2165179	2165441	263	2165290	1032.02	7.73298	1.19184	6.98303
	peak_805	2142052	2142313	262	2142142	1031.25	7.6542	1.19095	6.90586
	peak_363	914700	915105	406	914856	1158.9	8.42018	1.19086	7.66031
	peak_14	29406	29927	522	29813	1186.75	8.59645	1.19065	7.83385
	peak_1297	3489417	3489636	220	3489533	1150.39	8.38941	1.19063	7.62972
	peak_416	1107048	1107291	244	1107216	1066.06	7.84004	1.19012	7.08881
	peak_1123	2967171	2967510	340	2967314	1030.48	7.57582	1.19006	6.82854
	peak_379	966088	966377	290	966158	1376.29	9.7606	1.18962	8.98109
	peak_1088	2895762	2895984	223	2895862	1144.97	8.11704	1.18783	7.3618
	peak_398	1052855	1053136	282	1053023	1027.38	7.34306	1.18648	6.59953
	peak_690	1792464	1792724	261	1792635	1027.38	7.34306	1.18648	6.59953
	peak_519	1366611	1366816	206	1366699	1069.16	7.46075	1.18399	6.71534
	peak_1344	3622334	3622562	229	3622471	1267.21	8.60372	1.18334	7.84107
	peak_435	1149976	1150213	238	1150043	1024.29	7.1138	1.18291	6.37405
	peak_145	340527	340940	414	340901	1336.83	8.74261	1.18037	7.978
	peak_733	1928259	1928536	278	1928430	1021.19	6.88854	1.17934	6.15206
	peak_861	2240300	2240500	201	2240330	1020.42	6.81419	1.17845	6.07942
	peak_1447	3930236	3930438	203	3930386	1332.97	8.54694	1.17825	7.78462
	peak_763	2026515	2026768	254	2026664	1018.87	6.6666	1.17667	5.9341
	peak_616	1595857	1596106	250	1596027	1017.32	6.59354	1.17488	5.86269
	peak_1494	4027819	4028032	214	4027995	1186.75	7.32599	1.17228	6.58313
	peak_129	301850	302067	218	301899	1103.2	6.78649	1.1702	6.05248
	peak_112	267393	267652	260	267457	1117.9	6.64576	1.16749	5.9145
	peak_394	1032552	1032928	377	1032833	1066.84	6.35222	1.16688	5.62585
	peak_626	1626105	1626441	337	1626175	1009.59	6.02379	1.16596	5.30272
	peak_1094	2915154	2915589	436	2915440	1355.4	7.73189	1.16529	6.98303
	peak_408	1075727	1075982	256	1075867	1008.81	5.95466	1.16506	5.23467
	peak_682	1771528	1771783	256	1771610	1007.27	5.88564	1.16328	5.1673
	peak_1466	3959741	3960010	270	3959872	1214.6	6.69864	1.1605	5.96588
	peak_374	944832	945072	241	944914	1116.35	5.89317	1.15452	5.17476
	peak_619	1604923	1605122	200	1605025	999.53	5.3498	1.15435	4.64107
	peak_774	2071243	2071442	200	2071310	998.76	5.28469	1.15346	4.57706
	peak_1490	4015984	4016341	358	4016129	1467.58	6.8913	1.14729	6.1548
	peak_796	2129758	2130161	404	2130092	993.34	4.96502	1.14721	4.26378
	peak_1265	3420067	3420398	332	3420243	983.28	4.35718	1.13561	3.66832
	peak_968	2536278	2536528	251	2536300	1090.82	4.67447	1.13495	3.97894
	peak_589	1546641	1546942	302	1546880	981.74	4.24057	1.13382	3.55392
	peak_906	2362822	2363077	256	2362911	976.32	3.95623	1.12758	3.27601
	peak_866	2258814	2259071	258	2258876	974.77	3.84572	1.12579	3.16772
	peak_1433	3881031	3881251	221	3881041	1293.51	3.2254	1.09556	2.56215
	peak_1454	3942441	3942709	269	3942441	1209.96	2.09116	1.07259	1.45925
